# Supplementary material for: RefGenes: identification of reliable and condition specific reference genes for RT-qPCR data normalization
Source: BMC Genomics. 2011 Mar 21;12:156. doi: 10.1186/1471-2164-12-156 (PMC3072958; doi:10.1186/1471-2164-12-156)
Supplement: Additional file 3 — Variance of gene expression across different tissue types. Standard deviation of the top 50 probe sets that were most stable across all conditions (5014 samples from the AffymetrixHuman133 2.0 platform) across 186 different tissue categories. [file 1471-2164-12-156-S3.XLS]

## Sheet: Tissue types
Additional file 3
Indicated in yellow are the five tissue types in which a probe set has the highest variances of expression
Anatomical part	Number of samples	Top5	229356_x_at	212261_at	222683_at	213881_x_at	200007_at	202373_s_at	223406_x_at	201343_at	216326_s_at	218682_s_at	218463_s_at	224782_at	217798_at	218287_s_at	203648_at	221736_at	219128_at	226170_at	201685_s_at	200854_at	200718_s_at	209076_s_at	204097_s_at	34868_at	215158_s_at	49485_at	201166_s_at	218079_s_at	220408_x_at	35685_at	219124_at	225648_at	217982_s_at	209128_s_at	214988_s_at	221235_s_at	1558201_s_at	218431_at	205788_s_at	218626_at	214263_x_at	213893_x_at	212100_s_at	202681_at	224669_at	203512_at	208979_at
accumbens nucleus	27	0	496.295	373.801	999.563	4835.07	4319.21	1045.57	646.983	1315.38	421.59	441.616	376.269	2743.68	397.215	295.058	757.261	568.449	277.433	592.211	402.525	590.33	9236.39	962.889	285.716	374.934	406.381	275.084	2834.89	860.945	591	640.192	278.436	274.482	6313.24	626.339	1500.81	284.624	348.36	478.987	1795.61	593.796	844.042	399.522	606.194	616.17	359.122	1085.7	530.371
adipose tissue (fat)	20	0	673.119	513.388	665.123	11014.3	5576.53	497.588	333.858	803.898	334.56	212.418	415.851	702.993	576.324	253.986	343.581	445.809	249.29	684.943	458.984	397.206	6174.41	607.075	183.483	142.657	380.556	216.518	826.03	704.196	233.852	918.42	221.348	240.002	5396.45	542.806	1211.83	376.813	375.557	308.34	1201.01	330.209	237.381	313.076	439.276	216.349	351.59	416.463	211.326
adrenal gland	13	1	278.76	584.175	680.277	5034.61	6069.69	765.199	307.499	423.53	691.826	302.412	470.106	705.368	344.914	157.819	473.012	397.563	158.965	421.334	210.081	295.154	16115.5	3958.54	214.267	454.765	422.996	275.774	840.396	656.74	449.713	434.61	159.737	330.416	6098.57	389.277	2385.11	232.446	231.83	494.263	1209.29	649.371	432.612	182.383	616.56	250.579	230.698	398.096	550.312
adrenal gland cortex (adrenal cortex)	8	1	223.16	527.96	683.515	3712.53	1569.37	786.289	315.254	208.956	469.066	345.919	522.345	515.812	143.531	85.0367	352.3	440.57	132.079	384.59	84.5841	195.379	5620.89	4144.12	72.337	246.28	430.15	107.463	504.303	679.139	212.791	317.211	143.073	377.256	2548.66	359.154	1265.36	95.5726	275.164	341.352	880.899	464.289	268.22	127.194	568.961	231.617	179.642	325.026	348.578
alimentary system	187	1	705.619	738.494	1336.22	12759.4	8816.11	1317.13	832.781	1837.18	696.129	537.584	566.683	1442.95	1356.94	568.666	905.435	701.749	435.542	1124.41	624.897	1740.57	14458	2595.19	472.642	387.393	767.607	426.626	3324.12	1275.56	578.526	1425	377.11	552.366	11180.4	828.706	3965.06	478.659	591.722	498.679	4187.39	614.299	804.092	681.497	1304.93	812.255	545.433	810.984	1017.81
alveolar macrophage	23	0	301.84	297.912	850.498	5432.51	5314.11	696.431	310.588	638.963	412.849	369.322	254.663	968.254	568.666	436.531	462.903	238.928	159.399	607.728	251.009	815.536	5761.55	816.198	131.166	375.504	325.738	230.996	1471.39	486.082	305.303	405.018	160.665	181.508	4939.56	421.266	1598.77	241.868	416.47	289.865	1313.33	187.709	407.914	289.107	481.223	577.778	738.059	894.849	488.662
amniocyte	17	1	578.138	491.565	1001.87	6525.83	4095.8	1248.28	477.262	1064.51	584.648	468.109	363.11	1705.52	492.971	315.22	1012.5	530.677	219.168	954.083	689.053	558.153	12474.1	2181.82	281.019	464.625	429.492	1089.42	3202.41	1300.93	995.21	459.949	176.156	283.847	8608.89	792.692	1982.31	587.674	528.104	403.297	5040.12	382.839	718.872	444.03	2742.89	759.695	294.596	1242.88	869.868
amnion epithelial FL cell	16	0	560.948	239.708	1023.98	6977.01	6404.14	734.268	1068.88	1299.92	410.012	271.524	506.748	928.848	487.852	219.62	498.284	263.376	119.796	352.736	247.016	380.764	3071.83	556.28	227.596	320.956	370.248	136.124	1201.35	641.736	312.072	465.404	340.716	172.98	6902.46	541.252	2038.66	169.064	425.284	391.04	2441.18	261.868	555.644	422.788	320.248	499.604	198.628	413.348	607.016
amygdala	16	0	691.836	471.352	930.192	7641.72	1371.47	658.028	183.696	1295.97	589.916	494.804	325.7	1287.95	347.772	240.536	934.604	589.668	233.36	272.492	386.928	512.192	6083.27	1030.77	250.624	301.508	326.704	259.072	1197.4	491.888	271.4	520.736	170.536	190.468	3775.68	316.3	1056.64	156.304	222.852	279.828	1244.96	399.068	467.944	305.176	623.904	400.736	246.74	692.192	422.984
arterial system	10	0	300.069	364.237	921.794	8808.16	3301.88	522.108	430.184	664.863	458.442	274.204	369.518	1153.95	488.43	341.795	1012.68	410.347	140.955	379.869	479.67	816.336	13634.5	1172.38	282.578	722.188	525.694	188.763	2092.52	841.058	148.033	1026.07	215.474	264.417	10171.3	575.029	3590	308.847	406.653	602.632	2577.93	474.838	762.185	742.247	732.285	473.899	459.707	798.143	631.118
astrocyte	6	0	205.022	149.125	226.774	1393.54	1575.92	314.882	144.028	186.805	120.809	100.659	171.871	633.35	296.873	99.6624	197.98	315.384	76.5245	350.456	34.8391	167.08	1107.73	538.515	142.374	153.977	282.255	110.477	557.244	391.313	105.159	103.572	174.066	63.7308	730.217	233.571	279.849	165.784	75.0401	126.862	546.442	99.4174	510.434	83.0524	288.44	276.388	148.179	159.092	109.713
basal ganglia	29	0	655.52	513.863	870.932	7557.08	1971.9	703.723	469.834	1226.07	542.803	522.383	398.944	1464.33	678.918	291.924	755.609	542.265	292.851	369.25	454.196	501.65	6576.64	1007.91	266.641	374.619	292.775	328.511	1581.96	722.538	445.445	826.004	182.816	275.699	8876.43	645.008	1504.02	270.061	453.679	507.719	3814.27	407.603	528.775	394.846	613.672	498.677	332.378	1044.96	435.159
blood	461	1	1011.54	399.831	1041.47	10058.5	7147	862.766	585.619	1721.6	777.054	537.696	527.755	3705.9	1210.44	574.24	1020.28	696.323	368.591	774.907	502.248	878.998	22310.9	1457.53	548.238	420.916	1009.22	297.243	2928.63	1100.99	533.101	768.637	326.938	313.282	7931.76	946.545	4792.35	579.178	663.966	424.738	5125.58	518.952	825.986	561.25	974.35	1240.55	430.105	955.219	962.777
bone marrow	8	0	827.553	564.8	654.317	6289.98	2161.68	1026.51	309.602	447.42	602.84	197.71	286.025	722.148	312.584	249.216	215.832	215.515	129.805	242.532	261.157	441.56	5008.6	637.14	130.934	299.058	408.436	249.074	293.116	401.549	345.939	155.875	509.9	211.351	2696.06	447.805	2141.55	195.009	323.609	377.355	1693.76	303.943	167.284	277.961	513.956	614.827	432.995	363.543	1464.59
bone marrow stromal cell	16	0	270.244	170.736	548.896	2896.93	4276.16	702.012	237.816	670.464	324.508	331.456	319.688	848.944	371.564	246.396	460.016	210.592	179.888	253.176	276.484	549.552	5946.94	521.212	131.568	182.54	343.992	224.904	1246.81	416.344	349.2	601.448	158.664	166.252	4265.73	228.292	1166.58	270.564	376.756	272.116	1377.42	180.364	799.108	383.164	288.26	519.072	164.228	580.968	741.656
bone marrow-derived mesenchymal stem cell	59	0	448.034	410.258	1150.01	4872.14	5493.5	777.301	574.964	1087.17	503.668	344.722	378.596	1020.6	485.886	307.791	552.305	437.426	323.799	575.74	363.986	783.485	11719.5	2703.29	294.994	289.341	498.43	421.342	1616.35	1221.46	589.812	518.086	214.711	445.898	5686.72	507.301	1958.83	437.387	361.636	359.762	3360.09	311.125	754.573	463.703	508.884	613.101	330.673	1062.72	1073.46
brain (encephalon)	483	0	666.021	538.201	1150.29	8545.9	6344.02	1148.07	1472.34	1381.29	434.622	648.879	495.499	2032.28	1271.34	472.05	763.666	882.849	338.801	549.278	455.479	849.157	15615.7	1611.02	374.58	494.554	393.371	402.601	5641.3	1613.07	497.17	928.561	269.463	411.392	14739.8	608.902	3024.97	603.518	1344.66	646.241	4000.74	610.528	1411.86	601.957	1014.78	697.69	425.743	1036.54	1374.63
breast epithelial cell	17	1	409.998	218.747	1161.45	7221.86	4533.84	560.198	227.319	1830.98	329.073	225.897	614.425	558.64	739.586	309.612	321.701	558.714	250.788	321.639	271.502	760.235	2452.69	1135.08	310.453	475.736	693.012	203.875	1666.43	798.439	413.416	576.658	175.545	195.831	4941.15	482.89	3914.91	247.667	254.841	334.277	7693.15	299.247	583.964	867.378	183.437	322.802	225.175	454.741	801.61
bronchial epithelial cell	308	1	528.657	389.486	1274	10596.2	6102.64	1219.05	461.317	2400.8	697.575	430.061	329.535	1567.02	978.444	319.444	740.94	672.39	420.286	571.917	302.192	828.146	10648.6	1929.42	300.262	267.11	1107.12	310.599	1972.1	917.528	472.865	860.894	209.616	340.346	7886.5	546.856	2821.34	246.138	529.639	434.817	2933.61	296.734	1007.54	559.808	893.8	675.005	799.154	1540.01	724.128
bronchial smooth muscle cell	6	0	465.746	196.221	361.047	1355.66	1567.43	368.325	201.75	717.536	276.643	100.686	198.164	312.841	66.7829	149.72	132.576	244.165	212.579	307.756	205.914	244.655	2271.72	371.389	159.004	97.4383	188.045	118.805	506.297	150.34	98.8075	232.133	96.9239	108.113	592.972	214.81	508.864	118.864	167.726	130.2	583.272	185.975	310.091	142.551	268.469	152.525	173.804	321.657	239.771
bronchus	6	0	453.004	142.94	709.563	3788.47	1400	497.019	142.222	192.478	271.815	156.113	353.723	319.169	220.16	264.481	241.155	584.345	261.228	382.52	212.537	621.624	2452.35	1178.19	221.826	225.086	73.3304	166.259	180.011	542.337	395.948	438.042	160.998	105.994	1291.3	131.131	566.217	82.2465	282.546	272.795	702.237	328.797	133.784	400.168	764.312	550.263	213.039	148.542	271.156
cardia	6	1	1119.46	624.48	576.546	5131.37	2273.13	293.87	358.581	470.16	252.604	246.311	485.773	236.158	289.437	73.688	320.109	145.945	285.922	2.44949	250.97	407.83	4987.91	829.28	136.88	441.251	443.309	337.224	760.033	1094.23	340.352	509.825	56.326	130.986	6234.67	109.264	2506.85	365.856	134.805	72.5612	1280.11	641.2	454.821	136.593	660.407	252.599	128.027	191.183	318.985
cardiovascular system	111	0	411.733	598.257	1213.57	7680.98	3905.3	559.801	508.43	1114.94	445.31	548.676	294.429	801.942	557.789	304.849	557.831	732.07	156.929	448.966	391.083	964.371	6102.5	949.42	269.007	362.131	511.653	243.985	1383.54	796.253	363.628	717.373	176.609	334.76	4763.43	380.78	2405.12	338.679	356.558	344.242	1694.63	334.844	708.333	375.185	547.275	428.675	331.705	637.702	696.017
caudate nucleus	6	0	313.14	360.712	285.094	2794.51	2518.5	727.214	330.701	1208.33	342.003	339.357	249.368	1905.68	504.624	346.801	172.706	276.621	404.702	319.68	254.786	262.943	6176.02	959.659	196.025	271.063	521.124	281.924	1502.5	306.24	501.79	377.51	99.9073	342.179	1174.88	392.636	1191.52	212.723	558.829	368.212	2302.97	261.233	454.988	480.35	242.872	457.413	449.464	854.105	339.404
caudate-putamen	32	0	521.347	371.356	973.058	4130.23	3724.06	617.055	537	1258.81	348.858	523.208	368.81	3103.42	466.543	331.016	589.665	617.61	337.443	523.502	490.704	698.44	6476.22	1018.39	351.449	350.567	419.756	285.971	2389.1	966.524	398.028	667.616	251.125	324.653	6225.03	763.149	1755.75	246.124	436.913	452.871	2307.73	463.941	799.099	380.457	587.713	414.121	323.046	898.489	471.301
CD4 T-lymphocyte	187	1	932.662	775.949	2086.47	7271.91	17518.6	1356.72	1097.91	4632.95	1006.94	746.124	1791.6	2871.12	1621.95	667.918	1746.82	1357.35	743.553	1204.63	683.179	1432.87	11787.4	2618.27	448.943	1523.95	1077.93	474.953	6369.88	4891.32	630.682	995.169	374.689	262.392	13124.1	1136.9	6982.94	749.693	850.094	874.599	5800.62	702.009	1315.45	761.809	1721.59	1721.62	567.107	1273.26	1650.78
CD4+ / CD25+ high regulatory T-cell	22	1	474.445	794.749	1990.55	5560.28	7988.91	913.937	700.434	2218.54	670.34	319.558	862.605	942.919	1321.58	649.684	832.826	816.695	653.68	1047.33	592.531	1476.14	7661.38	1334.13	282.804	249.211	443.305	600.758	3438.9	1114.68	644.088	636.879	127.045	260.22	7418.53	746.991	6279.05	479.492	542.827	561.743	4928.87	806.611	1024.45	372.044	724.829	412.606	447.081	538.446	1652.8
CD4+ T-large granular lymphocyte	11	0	695.606	338.389	1110.3	3341.54	3106.06	791.821	446.842	1274.82	358.7	307.949	492.927	904.109	2352.51	464.102	385.737	703.214	418.034	559.617	265.592	380.861	6942.76	1207.75	302.718	266.939	383.392	454.126	1571.57	1718.02	417.649	509.516	85.5424	183.831	3934.7	903.81	5067.98	655.584	620.839	186.295	1762.85	576.748	454.248	288.046	643.349	500.555	491.457	395.192	581.58
cell culture / primary cell	1869	1	761.055	504.473	1747.39	13491	12939.2	1360.77	939.127	2959.31	884.309	733.819	1014.48	2512.21	1736.11	1478.23	1541.22	969.692	518.87	1171.07	551.596	1307.85	20100.8	2521.55	408.023	712.116	1475.89	517.529	4293.75	2800.48	661.189	980.457	346.677	386.623	13341.6	981.84	4629.36	732.176	774.889	694.91	6639.04	640.092	1235.53	782.152	1252.43	1335.13	665.815	1167.74	1572.73
central nervous system (CNS)	515	0	663.47	539.654	1144.46	8367.04	6191.77	1127.33	1462.04	1382.18	427.593	646.995	484.531	2012.79	1236.89	465.854	755.811	860.905	333.71	559.942	448.721	844.611	15203.8	1592.73	367.115	484.146	393.643	396.798	5518.07	1573.78	487.436	923.04	266.241	412.978	14348.1	599.679	2956.59	592.076	1314.07	629.475	3894.68	602.47	1375.41	587.515	1002.94	683.01	422.124	1019.19	1346.75
cerebellum	44	0	517.871	388.198	644.201	5283.79	3739.97	576.582	510.508	549.034	278.729	535.164	357.114	815.883	754.864	288.308	350.063	506.15	257.297	482.217	306.091	500.883	12237.9	827.79	285.17	249.012	269.788	294.901	2312.21	921.047	540.378	749.332	172.484	372.092	12440.3	447.486	2644.72	305.355	639.896	243.042	2190.15	413.305	655.922	293.727	1047.15	340.71	280.779	499.086	569.352
cerebral cortex (neopallium)	158	1	730.62	596.915	1325.31	10656.8	8676.92	1569.29	2191.81	1440.66	486.187	762.962	552.669	1821.53	911.512	586.029	836.244	846.463	427.864	650.45	554.391	922.699	19618.9	1979.78	429.875	636.271	393.711	459.665	7385.19	2070.23	469.545	1111.13	306.339	452.362	14746	565.516	4050.57	772.063	1865.4	861.296	5166.39	777.631	2116.3	893.386	1130.44	923.227	422.559	1159.46	1695.21
cerebral cortex region	142	1	747.359	616.946	1371.35	11079.5	8941.98	1622.15	2287.03	1438.72	509.675	791.533	574.417	1823.42	949.628	601.765	830.25	851.675	442.038	664.934	571.331	961.663	20028	2053.91	441.228	659.786	408.303	474.2	7632.53	2156.8	475.416	1123.36	308.777	449.617	15241.4	568.209	4210.51	787.827	1944.32	876.569	5311.34	803.914	2154.46	931.956	1155.28	943.133	428.441	1189.46	1755.25
chondrocyte	8	0	243.188	144.634	656.028	2351.42	3811.85	203.092	86.5838	946.324	236.476	210.489	398.112	500.66	383.73	165.259	449.383	532.033	111.426	658.475	219.282	217.082	7302.11	1238.9	151.986	196.624	262.82	86.3717	1273.18	361.518	227.714	266.704	121.362	67.0026	3993.4	472.992	932.9	263.194	283.236	391.392	1268.18	155.914	502.841	211.012	328.168	233.532	281.287	481.545	197.512
chondrogenic progenitor cell	6	0	266.725	147.43	701.436	2082.15	2816.94	227.749	99.2313	981.214	226.196	202.183	402.032	519.461	308.729	183.915	459.728	479.637	103.567	605.431	174.335	227.398	6463.7	1328.49	161.975	217.324	193.98	86.0285	1435.73	413.16	209.813	181.833	133.059	35.2188	3419.15	319.95	371.289	261.728	303.918	412.893	1409.65	165.659	548.117	235.923	277.228	187.219	146.536	246.877	167.342
chorion villus cell	12	1	334.698	194.291	1298.27	6845.35	6527.26	1101.37	326.502	811.767	392.895	368.961	275.337	564.053	280.897	341.709	332.142	412.401	222.967	413.614	319.892	224.609	5920.74	473.113	144.2	99.586	355.074	198.618	372.128	611.165	366	338.599	154.454	101.727	7042.59	363.769	1351.77	296.503	312.413	367.24	2460.13	275.129	819.416	242.754	267.609	284.036	235.445	1269.92	248.366
colon	71	0	406.882	315.5	678.002	3693.87	3437.64	617.923	378.975	938.159	262.5	181.331	390.999	562.968	531.901	269.317	393.703	292.497	160.046	492.728	346.711	934.629	5648.43	876.893	175.382	215.347	387.755	237.516	1532.46	465.975	426.633	394.774	128.903	219.476	3855.02	303.695	1945.72	220.782	257.722	288.562	2024.01	263.511	545.433	379.135	374.298	305.229	231.239	505.122	459.849
coronary artery	6	1	177.468	72.6396	364.131	8372.22	1043.78	331.742	365.518	520.788	359.029	271.435	307.629	1043.03	261.721	218.428	1005.81	476.769	88.7254	282.796	258.571	471.431	634.273	488.027	63.3952	858.896	38.2953	94.5062	1007.4	829.101	168.449	812.792	63.0523	139.89	5118.92	435.558	2299.46	384.609	227.332	507.752	2383.16	206.81	784.839	823.587	195.812	552.989	334.564	862.184	409.67
coronary smooth muscle cell	101	0	244.865	207.007	514.252	2319.1	2753.81	398.447	251.649	553.577	253.327	274.633	245.9	435.984	309.787	133.804	277.236	398.086	138.558	395.171	182.184	469.51	3209.37	698.004	127.01	222.153	249.468	117.553	1288.09	388.508	206.033	409.914	116.177	232.212	2926.48	352.54	1310.6	150.205	308.441	319.807	2228.89	221.6	664.417	254.624	247.056	214.756	135.181	374.448	329.696
corpus callosum	18	0	491.132	399.674	893.695	4256.8	4744.2	523.079	342.839	776.081	273.752	249.446	388.583	348.537	410.59	164.793	406.784	368.176	212.887	297.676	189.421	542.358	3288.83	700.023	339.284	295.122	263.616	276.081	1103.02	376.59	419.487	875.236	104.047	214.177	1782.63	528.786	1404.18	211.487	232.887	383.883	1763.17	396.84	338.864	303.582	1043.83	421.549	172.302	600.677	463.967
corpus striatum	59	0	510.328	372.682	991.444	4468.21	4036.95	856.916	589.943	1294.96	386.746	490.334	373.58	2975.91	437.856	316.54	678.276	597.055	311.785	562.89	457.12	651.2	7888.08	993.387	333.869	366.337	413.73	281.176	2602.75	921.553	496.002	655.532	265.253	311.363	6290.6	715.591	1668.78	268.656	413.153	470.317	2105.37	529.83	821.767	391.508	596.418	517.417	340.213	990.968	501.471
cortex	8	0	261.225	458.095	305.634	2834.84	2042.37	479.087	314.982	122.918	289.133	245.81	126.032	518.148	386.765	76.1611	207.541	393.154	166.679	452.353	175.606	283.066	1943.13	673.652	127.732	189.683	71.5535	194.409	992.399	365.687	259.07	240.425	124.674	117.81	2126.93	148.962	1142.69	166.809	263.247	94.6137	1451.97	234.963	249.623	165.503	255.333	279.186	84.471	223.378	299.604
cumulus cell	31	1	1008.48	413.234	1203.65	4876.28	7127.28	980.533	953.725	1170.95	987.527	457.715	521.906	810.216	798.841	663.037	446.885	655.615	215.333	452.52	318.649	765.757	12352.4	2738.28	197.516	315.403	666.762	385.551	3224.26	1542.39	470.02	1150.23	278.494	241.669	12663.6	872.469	3382.53	426.719	403.101	601.736	9425.27	1934.86	914.216	407.755	574.449	357.512	194.521	1128.59	1058.78
deltoid	6	1	211.604	449.398	509.364	1117.89	1876.53	557.781	491.571	8296.31	533.707	431.544	446.28	3188.38	996.969	200.439	829.593	975.277	231.585	496.536	349.932	949.856	5956.3	505.491	304.753	244.508	476.852	168.003	5142.38	585.132	354.179	558.829	400.602	352.66	10389	494.03	2117.84	397.457	429.778	370.314	1402.37	258.465	1217.07	258.473	247.185	323.516	269.948	556.727	528.446
dendritic cell	20	1	531.017	287.956	533.673	13353.4	8070.75	4408.35	1259.18	574.276	436.038	560.318	1399.89	1286.01	757.906	922.235	915.057	739.669	401.075	637.66	637.172	493.585	7482.67	1001.25	450.143	505.526	581.176	547.345	2787.62	1214.78	437.71	1803.1	547.832	242.609	17754.4	625.576	2953.92	1114.78	440.823	599.803	3700.34	503.943	676.089	1559.08	967.216	1599.33	308.358	1133.99	2129.72
dermal fibroblast	43	0	455.945	515.362	1152.65	5716.36	5384.37	644.104	228.546	1147.36	384.987	337.846	360.83	1064.5	458.253	296.567	351.236	394.109	190.277	427.696	199.825	536.923	8791.37	1837.38	267.865	312.016	465.493	248.848	1372.39	654.839	298.022	628.163	231.366	292.278	6161.04	418.083	1926.78	364.102	488.064	392.436	2246.91	316.488	520.32	467.978	441.945	376.528	478.503	507.631	499.047
dermal microvascular lymphatic endothelial cell	6	0	192.234	156.194	202.223	2718.92	3884.1	665.149	227.337	392.582	187.66	466.53	255.516	1025.2	294.387	284.812	208.483	711.253	124.285	158.568	328.697	734.602	1943.79	414.223	270.936	152.731	487.113	121.473	1269.83	212.236	286.497	222.01	138.401	198.997	2761.77	391.779	921.226	839.364	361.792	555.324	1993.24	232.439	495.294	136.304	354.924	316.413	365.628	379.171	338.664
diencephalon	52	0	602.012	590.496	976.448	5140.15	4529.9	619.823	515.904	1212.81	359.149	525.314	478.803	1071.23	600.288	232.955	535.893	543.616	214.696	458.237	345.527	455.064	7215.88	1614.94	309.897	258.799	361.247	319.149	1963.38	773.564	450.78	587.51	237.375	538.648	12348.6	486.194	1271.09	267.727	384.799	359.971	2220.31	439.776	593.178	392.998	853.153	390.777	286.194	995.615	504.395
dorsal root ganglion	16	0	483.96	136.032	594.636	5542.75	3984.06	1067.67	513.816	728.244	235.26	207.604	194.1	398.548	338.9	163.148	627.088	786.64	121.5	230.516	242.332	388.684	6709.92	746.148	366.532	226.244	285.092	210.364	487.92	722.956	340.744	462.008	123.7	222.796	5677	315.456	2006.75	177.212	308.012	291.612	1562.39	266.916	550.56	244.104	435.084	400.472	294.248	529.012	567.224
embryo spec. structures	89	0	637.284	459.595	1056.19	7880.36	5058.55	971.115	394.529	863.511	442.803	628.794	611.577	1299.39	1002.18	428.105	423.133	366.001	261.34	488.916	382.935	556.595	12928.4	1269.69	507.737	262.302	733.001	200.708	2921.3	747.285	401.463	683.605	260.274	326.737	9148.63	522.293	2555.95	325.34	571.105	349.944	2154.09	436.34	571.001	500.265	623.765	444.124	287.887	662.973	1140.06
embryonic kidney cell	10	0	214.257	176.332	400.588	8554.35	4418.15	737.399	233.854	1144.08	316.731	618.576	195.533	451.248	601.639	189.759	352.075	558.329	151.628	528.553	195.347	598.278	6094.49	1893.65	156.754	205.779	233.708	170.516	3464.96	1201.21	217.163	217.043	125.691	189.088	6559.41	329.37	1511.6	188.219	601.462	106.284	1733.19	253.106	984.006	277.348	331.805	139.675	125.849	1249.26	455.691
embryonic stem cell	22	1	422.719	336.223	1024.99	16004.8	4577.04	804.688	575.167	1773.44	651.217	344.675	206.083	864.298	1509.89	381.725	285.304	342.799	149.202	778.262	326.303	512.254	13264.2	2326.45	390.055	528.394	544.084	255.084	2625.94	1129.86	619.904	444.196	234.028	519.313	14682.4	1490.66	2367.4	183.939	330.116	356.617	2414.19	460.538	993.397	439.619	605.476	288.437	209.526	526.837	1165.47
endocrine system	44	1	700.113	444.355	1484.15	5475.79	5719.02	907.236	593.702	1171.28	792.72	336.777	407.958	1313.61	2769.92	296.427	896.092	755.494	367.721	797.662	505.115	1144.35	14331	3480.38	234.684	513.48	1920.37	303.876	2660.45	1506.33	462.795	2356.39	246.73	328.644	7381.19	552.596	3177.37	489.182	681.799	648.991	1848.85	514.316	1569.1	496.572	1250.39	965.569	520.332	1045.67	1227.2
endometrial stromal cell	13	0	412.929	398.15	466.627	5081.56	6871.3	418.86	337.328	906.713	289.4	301.568	299.394	551.577	498.705	296.521	357.667	661.456	141.114	565.675	237.357	807.492	8401.17	1016.9	185.635	429.147	411.372	304.081	963.515	840.764	311.902	480.505	293.146	219.639	4843.61	212.724	1894.75	361.06	338.417	381.529	1718.72	382.358	428.48	302.783	629.536	551.213	414.289	455.915	545.487
endometrium	103	0	553.094	492.881	817.706	7246.5	5255.28	741.214	374.778	2509.47	480.367	233.526	343.367	646.525	513.686	300.742	605.463	537.475	227.65	750.023	377.295	801.417	11637	1413.54	295.992	261.364	452.448	319.193	2742.07	867.304	526.829	768.667	197.914	267.027	8346.39	552.901	3075.77	220.241	317.65	347.194	1828.7	403.642	484.62	643.216	755.778	506.328	289.467	604.894	485.817
entorhinal cortex	29	1	944.881	849.37	1255.61	17020.4	6844.15	849.273	3561.67	1460.59	619.434	704.751	533.094	1142.74	765.307	510.471	751.16	762.141	527.364	702.646	413.974	959.426	26802.2	2921.88	532.124	732.156	443.991	407.296	5167.4	1559.93	702.861	1213.41	325.894	503.707	12026.3	766.067	3960.09	517.347	1130.87	907.643	4423.73	652.316	3396.43	1454.22	1388.63	1297.84	382.099	1619.2	1986.41
epidermal keratinocyte	23	0	299.879	247.388	511.595	1533.37	1977.1	801.254	200.336	410.883	251.987	160.996	173.547	726.324	236.08	111.115	204.427	162.372	160.713	279.578	174.113	202.456	2029.63	847.745	167.183	172.468	280.259	206.173	478.207	316.405	177.58	243.575	71.6209	151.539	1236.61	307.144	1431.45	170.909	206.264	289.817	961.598	195.397	332.437	248.832	176.391	202.84	161.447	379.197	360.114
epididymis region	9	0	285.084	215.631	753.405	2659.37	2726.93	564.186	235.677	477.873	188.76	143.685	132.609	239.76	443.43	151.284	449.823	356.538	117.471	250.545	182.874	612.177	4052.93	956.562	113.43	185.163	341.697	182.655	986.979	205.923	281.463	452.748	66.03	117.021	7197.09	156.222	726.201	154.791	178.23	293.628	1192.41	354.894	402.732	332.022	382.395	264.582	270.987	274.611	399.12
fallopian tube epithelium	21	1	388.726	486.569	1255.13	6663.88	3678.98	976.978	1648.03	3611.47	260.318	697.578	319.516	1161.91	2504.79	458.445	291.951	852.854	416.946	389.418	322.375	1229.13	6738.43	1017.17	661.893	186.02	2101.47	193.334	2068.04	1479.49	689.623	662.091	294.614	299.641	6518.25	297.299	3716.94	577.831	719.167	250.296	4059.45	597.389	252.101	268.777	313.256	828.213	800.31	585.864	1269.52
female	237	1	762.397	538.279	1133.92	10173.9	5736.77	1308.11	1088.06	2426.31	727.42	421.186	690.241	904.891	2645.72	345.89	784.889	620.026	261.573	873.039	394.661	1108.19	13664.1	3109.58	1536.86	287.575	2437.04	585.203	5121.74	1442.12	623.613	1085.44	291.116	498.207	9113.66	759.487	4474.01	345.536	490.586	533.507	4449.02	1875.43	927.044	618.148	1798.88	548.655	432.332	642.841	1888.99
forebrain	345	0	673.537	570.023	1229.81	8472.68	6847.54	1228.16	1626.91	1367.95	451	683.901	493.72	2279.5	816.874	507.446	798.002	875.122	353.448	574.146	477.616	847.911	17212.5	1753.53	397.227	525.463	406.292	413.703	6498.03	1780.5	496.562	942.639	281.603	427.633	14960.3	597.94	3131.31	665.736	1517.25	706.599	4352.49	658.473	1597.9	678.812	1054.86	771.887	433.391	1076.84	1487.66
frontal lobe	27	1	505.289	546.235	1178.46	6305.3	5320.79	889.54	764.557	1249.81	442.099	535.391	307.82	1585.43	882.146	423.008	734.445	632.933	238.571	473.52	542.458	862.104	18144.5	1602.87	386.173	411.031	355.479	419.506	7519.39	1883.37	332.029	932.216	301.564	424.983	11438.8	401.553	4378.45	554.648	1807.8	443.705	4498.59	653.65	1377.93	508.885	992.668	589.55	436.196	592.767	1859.22
fundus	8	0	199.961	317.587	464.264	4083.28	4307.1	522.275	357.516	385.619	250.551	302.503	304.893	203.734	222.043	365.764	255.517	170	163.63	232.304	334.804	411.033	7036.32	871.272	102.262	87.0448	179.568	225.629	1142.61	577.084	220.815	574.42	80.217	69.008	5151.85	332.547	1741.94	274.193	178.281	274.027	704.126	352.462	141.065	545.997	513.244	125.243	293.435	324.231	327.232
globus pallidus	13	0	440.551	461.64	471.148	1966.03	2205.54	535.121	664.907	739.43	451.116	516.903	403.021	550.56	659.311	344.251	417.624	397.548	346.443	395.114	412.648	327.269	7050.49	966.306	278.302	428.275	208.174	380.84	1431.35	395.37	366.656	501.709	192.244	324.925	7115.81	540.432	1155.93	311.148	449.392	397.552	2745.8	301.543	594.754	469.717	486.234	562.289	334.455	1171.47	435.89
haemolymphoid system	485	1	991.749	411.781	1052.4	9943.04	7057.55	877.143	579.352	1707.86	760.863	528.017	538.015	3659.73	1185.17	569.838	1003.95	684.488	365.929	779.406	497.801	864.215	22886.9	1461.19	538.852	412.926	1038.57	316.577	2897.59	1087.59	524.845	797.2	337.806	316.973	8092.93	945.347	4714.4	567.327	653.304	417.661	5025.28	516.983	809.907	572.282	970.827	1273.55	429.729	940.172	953.804
heart	95	0	406.051	408.069	1111.79	4563.86	3837.45	476.667	438.089	1021.38	424.551	358.039	280.62	469.912	496.736	295.63	379.15	636.622	145.256	450.156	376.256	865.33	4836.26	577.868	148.288	303.808	434.112	211.34	1167.97	744.265	379.891	515.635	167.138	340.787	3080.58	300.835	2291.57	272.637	309.607	295.659	1249.19	313.408	713.738	306.274	452.69	423.362	320.026	450.682	424.853
heart atrium	8	0	495.243	374.976	561.078	3096.73	1835.72	307.125	330.81	706.917	326.395	92.4358	302.809	106.292	195.789	245.191	287.419	166.99	172.967	444.818	215.979	205.997	4687.5	332.688	115.915	220.004	156.661	141.017	924.46	392.789	529.948	286.913	187.496	343.826	2306.78	177.045	1120.95	142.539	338.967	185.539	996.084	221.573	284.144	195.478	528.738	290.035	287.767	479.059	637.378
heart left ventricle	81	0	384.597	365.301	1003.99	2109.12	3222.25	374.148	405.648	697.626	393.786	262.953	265.14	500.274	502.605	294.318	340.29	520.893	142.821	327.879	362.52	699.849	4095.03	580.275	148.446	307.674	463.077	155.988	831.744	555.615	346.05	483.21	160.605	314.757	2091.11	281.16	2334.53	289.278	303.489	289.125	1126.3	319.833	710.406	313.443	419.265	382.95	313.632	316.287	314.505
heart ventricle	87	0	392.412	357.36	1093.08	3498.35	3774.66	468.253	412.69	948.846	424.76	330.422	276.314	489.818	510.739	297.002	380.324	590.293	140.983	352.351	379.718	774.975	4301.9	571.591	147.279	305.696	448.619	216.423	1031.69	718.777	350.849	503.688	165.141	315.461	2240.13	282.349	2351.67	281.566	304.548	285.511	1220.16	319.966	727.368	312.29	435.374	397.71	322.821	414.63	331.868
hepatocyte	41	0	417.509	411.305	857.289	5450.37	7919.89	878.048	952.164	1128.69	424.373	574.975	566.574	944.595	564.058	235.885	549.247	330.568	224.173	322.192	442.642	797.234	13098	1477.4	272.229	303.956	486.074	284.747	1174.64	580.558	505.277	580.507	443.73	227.631	8154.91	522.693	2109.66	325.541	357.211	425.725	1990.62	334.013	1655.91	856.379	918.778	735.757	432.851	601.33	446.804
hindbrain (rhombencephalon)	58	0	601.471	392.288	691.2	8064.36	3974.01	674.689	582.713	1156.59	336.777	576.994	484.447	767.738	1799.92	320.913	323.198	737.268	264.359	450.328	329.771	730.535	11878.5	888.365	339.808	247.52	297.685	301.668	2516.76	975.9	529.304	728.578	160.609	342.337	11798.7	484.371	2932.98	342.215	697.536	250.726	2568.38	458.759	619.079	273.01	933.054	330.311	325.544	613.664	1033.64
hippocampus	29	1	665.687	498.009	745.727	6073.48	7430.31	948.263	1092.77	1400.5	404.593	883.646	434.486	1670.52	1055.99	554.629	664.357	1461.77	263.512	404.324	359.724	767.908	25847.9	1558.77	502.312	460.529	403.225	462.166	10293.5	2365.85	515.086	789.697	273.346	398.868	26874.9	510.632	3204.32	703.222	1712.21	784.672	5503.79	627.641	934.918	395.691	721.774	533.201	379.029	809.11	2272.84
human osteoblast like cell	20	0	188.281	185.178	422.223	3345.3	1716.77	230.963	244.112	3113.65	265.381	201.953	278.556	2804.21	638.625	312.732	905.317	806.34	218.057	205.258	131.391	394.984	2740.25	2830.87	103.042	242.22	262.85	149.182	1032.57	417.505	165.527	419.518	101.151	77.52	3837.87	178.465	720.264	225.203	257.698	512.171	1302.64	158.01	618.38	232.305	366.125	208.893	139.942	769.243	686.339
hypothalamus	15	0	317.294	331.709	625.049	2420.8	5183.88	467.043	531.861	817.939	214.145	538.349	362.294	1587.66	663.105	198.227	301.965	597.075	258.355	463.352	291.31	406.276	5879.73	1596.66	353.297	266.957	352.585	318.646	1413.79	811.591	283.712	471.629	194.304	302.747	9990.24	369.339	953.815	193.936	433.36	317.759	1452.75	416.412	440.482	190.698	484.104	214.389	307.015	389.781	556.459
immortalized bronchial epithelial cell	45	0	392.423	275.902	1279.16	9224.04	5291.69	754.197	526.903	1195.78	664.803	294.208	610.44	1048.97	417.109	239.295	292.961	557.626	166.169	318.861	157.911	612.855	8183.67	1668.25	307.793	458.546	643.592	259.675	1168.92	1143.48	539.648	1024.89	160.239	205.868	5431.34	482.514	2011.7	252.45	430.197	634.811	1583.94	237.47	766.989	301.681	406.551	203.138	229.702	652.165	581.494
integumental system	36	0	465.024	408.048	881.178	7003.28	7077.22	952.008	542.886	796.404	311.934	345.24	420.084	1552.09	1003.79	385.08	570.798	1013.3	291.186	685.218	480.984	837.234	8626.65	1859.58	418.59	392.526	1082.05	349.722	1982.89	1190.77	392.532	766.578	173.19	305.43	4754.83	472.392	2853.51	265.05	568.674	299.664	3350.59	432.408	350.142	690.45	739.452	403.974	325.296	648.612	743.88
intestine	82	0	474.792	418.667	666.377	3971.03	3582.59	617.849	362.107	1052.24	335.176	383.767	390.079	670.225	536.586	266.663	410.173	303.944	175.466	589.008	437.085	1200.63	9851.86	1071.11	266.6	216.034	425.513	259.21	1990.49	575.207	449.609	564.902	157.31	252.31	4931.81	357.76	2042.05	307.566	335.756	286.005	2271.26	294.246	561.706	372.52	593.218	302.776	235.784	521.319	521.735
joint capsule	9	0	472.797	144.471	384.084	3232.67	5420.36	652.914	292.359	342.702	335.664	312.651	384.768	725.322	496.272	340.455	455.937	342.879	126.438	289.485	491.094	230.706	13293.8	640.215	129.849	244.353	547.866	161.364	872.013	497.781	379.551	256.251	140.028	398.583	9852.19	183.309	1742.49	259.407	258.117	336.393	1359.78	326.607	778.311	290.685	396.594	247.851	149.742	567.177	396.411
joints	12	0	501.474	143.338	470.394	3283.8	5016.58	713.73	285.393	572.969	427.789	378.252	410.042	704.612	443.353	309.226	405.844	337.158	126.661	317.762	550.952	240.644	13004.2	741.484	164.711	234.599	527.001	179.472	1297.68	505.274	343.372	456.402	158.988	395.178	9955.91	270.959	2258.96	305.381	369.055	307.117	1727.4	316.945	725.05	270.751	539.988	323.37	162.141	669.722	367.52
kidney	103	1	894.95	632.134	1043.15	10630.2	9835.64	1744.85	605.341	706.353	451.281	476.389	380.695	1171.35	2396.5	268.489	727.371	1243.2	269.595	1328.56	352.4	1265.11	11933.7	1365.53	221.834	348.807	2740.92	476.602	3419.92	1516.21	460.161	1259.77	316.585	202.531	13095.6	568.318	2948.08	644.911	679.58	421.412	5155.67	509.86	639.4	493.439	1007.26	796.678	685.223	878.255	1140.6
large airway epithelial cell	48	0	524.146	286.537	964.808	3930.66	3034.82	636.646	352.064	669.479	248.771	310.259	261.339	833.414	417.507	213.998	256.676	260.771	296.125	290.243	238.538	633.286	5782.13	1261.07	175.207	270.442	405.452	174.12	1301.11	428.378	508.031	612.994	151.873	312.524	4760.47	305.873	1596.74	145.368	347.595	255.796	1530.5	193.442	365.788	554.076	580.777	583.507	665.385	412.471	464.695
large intestine	77	0	479.587	415.258	658.394	3924.81	3628.09	609.983	368.891	997.915	315.478	197.928	398.506	601.655	516.907	269.26	401.314	296.243	157.23	559.983	339.495	1128.1	7048.38	888.834	261.108	222.226	415.1	263.073	1717.17	500.849	448.26	500.884	157.177	246.12	4436.58	344.83	2026.24	234.765	266.074	288.661	2195.14	297.34	564.23	367.873	545.013	308.115	239.987	510.001	486.133
leukocyte	10	0	339.433	314.479	954.477	3199.18	5028.26	1156.62	364.8	369.635	243.521	460.93	264.762	1527.34	814.151	239.799	262.061	205.45	539.304	350.403	455.368	364.408	3908.98	697.143	163.449	139.026	1135.83	160.388	932.467	240.814	580.752	213.182	77.0521	117.58	2396.13	298.326	2971.8	150.907	454.777	131.826	1526.36	307.124	653.652	212.078	415.191	963.913	218.052	277.499	622.273
leukocyte (white blood cell)	9	0	227.448	212.685	410.982	3563.87	2085.41	694.896	276.555	457.536	441.105	311.967	123.612	1949.15	477.831	496.347	458.316	146.205	246.153	430.5	251.154	318.324	14910.2	965.949	229.53	365.475	278.871	195.48	422.016	264	387.303	317.364	186.171	230.733	2729.7	381.732	1220.47	289.002	295.341	315.345	896.874	304.083	555.318	236.586	422.07	802.011	361.38	413.445	360.381
liver	51	0	590.111	428.35	885.73	3002.61	8856.97	692.283	432.056	1093.55	408.375	215.671	238.088	1187.16	481.825	249.721	310.938	275.738	268.446	498.579	479.597	1161.43	13973.3	880.809	106.929	336.783	296.791	272.617	2067.79	841.125	399.72	763.733	137.822	274.716	6692.05	370.026	2820.79	190.905	364.213	257.27	3945.95	267.397	745.558	489.988	455.952	287.921	337.825	745.279	566.858
lower respiratory tract	12	0	334.13	139.756	509.133	4644.85	1037.32	514.225	267.848	357.066	264.013	119.501	409.266	378.024	269.819	258.1	225.018	433.238	203.163	329.218	167.112	519.733	2774.05	1238.53	185.548	208.657	225.371	142.139	577.618	469.379	366.658	395.039	195.057	195.992	1918.01	126.738	1036.84	203.724	352.226	347.661	671.048	344.065	347.093	441.462	556.03	501.321	225.444	409.665	296.344
lung	78	0	590.191	402.746	857.511	6619.24	4098.05	789.489	279.931	586.235	301.711	375.164	284.321	1146.35	761.307	268.936	402.631	643.182	185.794	472.446	395.486	538.066	7868.58	1227.23	234.254	230.827	520.694	209.004	1748.48	771.596	470.918	637.68	159.042	214.391	7434.32	456.319	2214.09	249.4	532.317	337.921	1813.25	324.982	1197.46	350.268	843.513	370.245	342.036	652.879	751.636
lung fibroblast cell	7	0	254.542	323.933	908.927	4437.69	5242.72	379.626	435.033	377.834	259.27	156.557	172.445	530.084	330.513	353.576	311.066	270.552	140.645	423.31	227.495	342.41	5664.77	1888.35	189.677	226.577	112.693	207.689	783.637	561.317	257.024	346.493	130.536	194.912	2676.95	405.517	1142.13	233.85	237.038	172.096	1680.54	149.802	687.213	388.325	440.351	184.938	371.506	389.33	218.88
lymph node	8	0	478.049	230.44	409.025	3445.11	1916.92	336.39	521.483	1048.03	125.862	404.841	51.1125	343.046	578	208.017	512.983	338.068	342.144	341.459	102.74	192.893	12520.4	813.637	308.519	180.909	267.23	229.253	1103.5	535.133	346.641	507.264	235.277	243.717	4179.09	373.146	2233.69	209.046	188.602	184.826	1196.8	322.48	450.141	123.738	384.969	377.966	483.404	365.212	737.444
lymphoblast cell	24	1	360.648	428.479	1487.69	13061.7	7848.21	1355.29	729.375	2049.79	970.615	471.512	630.959	887.68	861.138	278.688	411.877	238.198	311.404	693.49	311.257	562.638	9106.37	925.069	498.927	216.163	513.766	229.057	1922.51	849.326	338.142	585.433	387.583	280.339	8993.39	1140.1	4355.09	522.334	485.229	425.354	1748.2	454.508	482.486	609.443	577.021	678.2	219.675	677.357	460.181
lymphocyte	18	0	386.178	363.293	639.536	5542.75	3574.89	700.795	781.855	781.664	508.867	355.945	435.859	1448.59	631.186	407.896	504.31	303.294	302.055	334.978	283.977	415.66	5287.98	512.405	291.974	322.419	526.944	240.384	1427.87	417.646	617.164	495.566	183.753	166.689	3509.62	376.072	2012.93	273.57	331.609	314.927	1414.18	334.01	451.243	216.099	245.339	762.318	318.304	449.542	543.414
macrophage	72	1	621.428	385.003	1019.47	5986.67	7053.45	855.35	342.084	792.042	502.575	510.653	320.056	2021.54	1009.8	646.222	397.51	510.746	160.915	583.304	252.42	680.146	9747.31	1544.87	162.493	261.126	399.436	239.497	2163.06	785.72	381.278	525.807	186.854	182.748	9730.38	364.689	2108.66	415.745	590.618	480.029	2760.73	504.679	619.12	266.209	489.983	623.363	887.764	865.745	985.616
male	43	1	650.314	283.19	1326.71	4775.26	4362.91	630.314	357.61	2542.58	533.71	950.284	331.544	954.252	494.326	454.916	639.468	561.612	2183.82	588.451	361.99	641.324	8546.22	1627.69	251.452	240.809	915.648	197.366	2828.18	1125.6	1574.43	808.112	391.728	401.322	8726.49	440.942	2445.89	425.112	811.004	427.873	1260.1	858.9	468.831	645.672	837.739	374.843	276.212	701.849	593.927
mammary gland (breast)	33	0	462.208	391.452	822.748	7068.17	6600.3	866.843	551.581	828.096	271.551	321.391	415.349	1519.44	970.182	390.613	428.958	984.256	289.181	670.264	401.396	754.152	8632.41	1828.02	426.327	312.217	1122.64	351.923	1763.58	1175.51	401.763	650.014	151.519	305.869	4476.17	411.678	2794.96	233.631	537.341	244.196	3243.24	443.716	355.158	676.227	726.314	414.108	306.53	584.073	695.506
medulla	8	0	438.505	395.061	508.356	2445.99	2586.67	240.784	415.753	373.55	290.05	118.848	211.088	191.216	341.298	246.93	351.868	451.714	187.607	1346.68	112.481	883.239	1639.55	370.971	109.211	169.963	315.412	362.85	774.692	677.965	232.805	450.834	107.296	118.104	1303.07	415.052	1585.72	101.891	128.518	263.765	545.029	251.269	249.009	210.353	341.188	93.2985	118.667	811.377	463.661
mesenchymal stem cell	8	1	319.641	101.716	693.853	21582.3	1934.25	130.905	266.186	977.946	392.688	317.958	452.653	490.031	706.881	211.015	340.769	291.916	74.7836	199.529	171.046	203.285	7120.79	1675.43	187.986	315.562	257.118	135.026	814.839	428.753	247.391	272.66	101.478	129.989	4228.85	274.374	537.149	153.688	280.478	284.503	861.946	158.808	259.568	299.16	192.022	152.52	235.537	365.19	330.001
metencephalon	44	0	517.871	388.198	644.201	5283.79	3739.97	576.582	510.508	549.034	278.729	535.164	357.114	815.876	754.864	288.308	350.063	506.15	257.297	482.217	306.091	500.883	12237.9	827.79	285.17	249.012	269.788	294.901	2312.21	921.04	540.378	749.332	172.484	372.092	12440.3	447.486	2644.72	305.355	639.896	243.042	2190.14	413.305	655.922	293.727	1047.15	340.71	280.779	499.086	569.352
midbrain (mesencephalon)	80	0	673.244	468.277	916.198	4958.45	4576.19	904.811	800.271	1257.05	365.311	478.349	503.571	971.357	586.252	253.051	447.571	457.106	313.711	420.533	375.006	758.313	8552.76	1138.13	275.233	440.809	391.92	399.648	1950.57	981.5	407.036	992.17	270.77	368.209	12466.9	455.058	2180.77	281.584	496.327	450.004	3144.09	384.478	676.759	374.371	860.403	460.585	311.019	1027.55	648.916
middle temporal gyrus	12	1	576.257	519.362	1143.63	6168.19	11050.9	1989.12	1750.42	918.202	776.028	1027.9	343.251	2142.73	1186.04	643.592	1434.08	968.83	455.249	661.706	537.008	1253.96	14873.2	1447	616.025	471.256	491.944	321.905	4485.37	1517.13	489.433	1127.4	471.128	526.807	11754.7	609.249	2032.88	861.096	1652.42	739.88	2761.69	767.877	1409.88	791.62	604.323	905.364	411.269	773.887	1676.14
monocyte	94	1	749.209	540.604	2063.51	7243.11	5173.05	959.618	773.108	2180.07	941.953	780.874	510.364	1419.73	1228.11	1366.32	921.903	623.402	306.296	2061.59	665.712	869.383	9533.1	3156.14	293.226	350.206	997.517	398.683	3511.05	1382.88	547.487	1002.47	297.609	359.969	9440.04	590.748	4663.65	536.182	1058.2	823.117	5863.25	731.369	750.906	344.205	1464	1096.95	521.407	903.123	1480.75
monocyte derived dendritic cell	61	1	731.938	421.41	1199.75	6679.07	6241.64	1137.71	427.533	824.676	985.419	491.718	418.52	916.236	1408.87	633.154	628.538	502.636	278.592	940.268	334.685	823.052	6213.48	1241.25	148.981	231.957	509.916	313.16	1646.57	1362.63	355.218	621.571	202.535	270.828	4424.37	735.796	4303.47	243.656	545.351	400.502	2550.73	332.81	438.163	300.14	1406.2	800.98	966.292	500.535	1029.24
mucosa	8	0	530.582	222.351	1002.2	5165.47	1261.83	1040.6	238.603	831.625	228.664	165.29	191.654	457.931	175.679	143.492	589.948	238.171	181.61	298.478	451.558	553.583	2559.7	668.055	394.537	194.188	422.061	93.4823	1299.19	516.502	264.017	689.415	176.203	212.189	718.333	409.536	788.5	372.959	149.33	130.668	533.014	453.745	221.862	341.847	873.761	289.289	236.773	452.568	938.475
mucosa	8	0	177.402	358.056	531.487	9456.54	3710.91	1396.67	656.888	1165.28	665.294	153.801	299.434	772.69	238.171	317.579	681.037	123.707	56.4356	698.568	239.056	412.588	3367.69	2730.92	312.988	535.336	353.01	470.978	646.496	299.29	336.835	1197.25	161.452	352.925	1073.13	394.475	982.115	116.483	401.342	358.831	537.876	174.503	244.897	500.957	706.295	330.864	174.288	713.988	1249.54
mucosa (colon)	71	0	406.89	315.5	678.002	3693.87	3437.64	617.923	378.975	938.159	262.5	181.331	390.999	562.968	531.901	269.317	393.703	292.489	160.046	492.728	346.711	934.637	5648.43	876.893	175.382	215.347	387.755	237.516	1532.46	465.975	426.633	394.774	128.903	219.476	3855.02	303.695	1945.72	220.782	257.722	288.562	2024.01	263.511	545.433	379.135	374.298	305.229	231.239	505.122	459.849
myometrium	56	0	510.385	442.421	861.853	5922.86	4728.57	787.477	323.242	1139.22	640.677	267.88	532.617	713.302	655.995	302.341	422.605	638.454	224.657	744.508	411.388	792.483	5452.53	991.786	479.561	234.273	483.422	293.099	1555.11	600.85	519.694	915.456	237.041	289.178	4843.75	426.145	2685.52	248.154	294.626	335.889	2004.38	531.607	432.266	399.085	946.782	327.762	291.976	526.249	558.21
nasal cavity epithelium	109	0	348.675	495.184	604.765	3391.15	5597.26	487.301	380.226	660.036	291.807	181.849	190.65	1070.43	682.305	280.009	368.96	601.289	183.384	396.512	262.793	474.648	6134.47	1569.72	223.704	161.094	354.417	185.879	1055.44	925.658	285.438	339.206	135.16	407.537	2897.14	266.698	2020.09	256.299	248.845	238.091	1374.48	333.923	379.766	560.321	570.542	393.829	371.497	351.473	599.576
nasopharyngeal epithelium	8	1	324.449	438.143	1445.69	4382.76	2657.7	556.052	409.299	1164.55	590.788	235.829	672.309	315.669	428.92	451.143	1136.69	420.002	421.812	1773.97	284.311	528.279	4022.4	2126.8	216.779	193.179	234.66	180.835	1419.92	697.018	316.229	494.734	257.992	241.446	4386.63	988.73	3304.56	263.457	239.769	375.301	1854.91	213.589	391.33	457.874	841.265	369.947	622.579	1054.03	526.701
nervous system	531	0	658.973	533.755	1131.96	8315.94	6158.91	1146.25	1470.26	1368.39	423.631	641.091	482	1988.16	1223.47	467.505	754.396	865.074	331.918	555.024	444.024	848.16	15022	1582.44	368.119	478.497	391.646	393.259	5456.39	1555.2	484.166	920.263	263.087	416.141	14176.6	593.138	2940.39	585.879	1298.31	622.265	3845.3	603.807	1358.16	580.165	997.85	679.09	418.884	1019.19	1336.52
neuroblastoma cell	20	0	330.111	317.37	767.615	6526.88	2663.72	678.647	229.765	750.813	214.032	261.973	267.546	256.812	509.408	132.214	261.647	284.146	164.194	400.283	199.323	177.539	4609.72	1264.89	161.65	179.087	389.429	221.165	1290.63	398.959	301.315	352.328	207.342	190.933	3341.74	470.5	1822.07	205.289	260.354	147.08	1671.51	306.01	442.102	245.887	810.727	139.235	213.956	443.22	568.006
neuronal cell	6	0	420.195	119.29	388.472	1647.81	453.043	591.322	188.9	253.733	263.141	174.137	160.128	392.668	331.279	134.607	114.528	161.686	258.037	112.238	115.062	312.283	1779.92	1384	254.406	99.3048	360.834	526.226	969.461	592.816	303.906	266.465	119.4	61.8423	1201.17	219.435	428.617	198.73	330.47	159.023	214.289	170.401	233.216	284.489	193.262	91.7236	245.417	435.157	635.726
nipple	7	0	143.789	266.829	707.471	5690.73	3204.31	320.213	159.213	453.463	179.086	163.629	83.3756	593.064	832.816	353.853	268.554	346.279	162.724	914.022	285.151	562.561	5574.48	1200.51	419.301	203.794	380.681	295.165	1099.17	507.765	166.648	270.832	144.18	246.862	4255.27	479.034	1396.95	29.2488	300.049	333.508	2069.37	97.6626	249.682	24.1769	294.34	214.639	128.999	442.198	766.953
non-small cell lung cancer cell	14	1	425.011	288.108	1002.35	8864.95	7641.65	1139.64	998.386	681.58	364.595	853.405	408.305	1379.54	470.102	577.379	1413.31	388.04	132.488	232.435	280.639	558.382	13590.3	972.326	352.217	774.138	457.171	375.689	1424.86	733.578	405.667	1112.07	710.803	294.274	18226.3	610.107	3885.02	383.168	1277.05	337.045	1466.56	176.086	1420.45	366.058	527.671	247.458	309.671	310.861	1136.05
occipital lobe	16	0	313.248	145.964	568.352	3798.95	4197.24	785.416	416.448	920.836	321.172	383.848	471.368	1012.17	285.444	246.94	857.912	793.144	179.596	156.616	326.292	411.816	8260.31	1402.12	325.94	325.844	300.128	281.552	1152.06	563.236	279.004	620.62	232.42	435.86	5166.63	245.148	1494.34	197.66	381.348	202.5	1908.45	650.004	464.016	264.38	487.24	365.968	332.06	586.796	743.008
oesophagus (esophagus)	8	0	468.492	169.754	233.195	1874.43	3899.23	435.827	190.874	586.941	281.621	188.153	152.611	426.914	174.124	173.467	249.937	429.434	111.762	201.443	249.719	271.342	957.128	890.994	215.054	119.048	111.74	137.733	702.714	492.409	316.328	184.439	154.907	435.131	1665.26	288.938	781.246	141.803	175.891	169.075	1878.77	247.363	296.821	192.545	363.15	139.543	164.6	180.937	874.833
oral region	59	1	863.883	1094.16	1845.34	19974.2	12174	1956.94	1231.86	2077.96	1056.5	796.374	679.021	2006.96	1656.18	861.394	1067.97	931.539	610.436	1216.18	925.317	1239.22	15040.1	3277.04	728.818	574.642	1123.9	656.63	3115.3	1408.9	780.558	1936.92	560.509	787.609	10201.4	986.067	3902.98	678.66	862.224	653.381	5030.51	779.821	1170.02	951.279	1723.75	1305.79	822.751	1079.43	1265.75
organ system	2058	0	830.954	705.655	1185.8	11292.2	8039.21	1217.83	1151.78	1711.63	669.953	635.793	524.558	2376.46	1734.22	466.127	915.878	875.004	496.794	829.049	469.257	1157.99	18303.6	2396.91	665.643	432.965	1658.69	500.015	4179.9	1382.32	644.503	1215.11	374.308	444.987	11815.9	769.756	4198.46	521.926	892.696	566.974	4697.93	880.311	1103.83	688.689	1198.55	1175.37	481.007	884.803	1276.08
osteoblast	14	0	295.123	295.355	853.973	2829.01	2372.18	532.655	288.613	1107.89	282.095	292.07	361.725	422.987	359.693	206.046	434.709	265.272	151.324	328.203	280.729	386.191	5815.95	852.716	160.917	153.505	240.005	151.122	1216.68	535.558	319.358	522.676	112.119	179.659	3991.26	349.916	1279.68	264.49	386.476	218.685	1670.25	149.977	595.111	197.421	231.657	282.293	179.364	530.563	439.678
ovarian surface epithelium cell	8	0	145.588	93.8274	349.724	1502.42	1204.07	339.072	229.448	334.73	301.145	121.897	216.988	350.923	122.205	158.813	137.962	235.752	117.467	166.181	104.525	281.386	3950.48	567.827	98.7602	169.465	153.963	82.8361	690.235	413.59	465.743	269.9	92.8205	123.761	2452.05	292.711	501.692	197.119	103.891	134.034	851.342	120.186	171.049	250.89	282.393	312.784	109.61	289.925	349.529
ovary (female gonad)	8	0	427.882	267.069	717.117	6620.31	2159.16	663.716	294.75	243.409	161.266	88.1762	315.819	743.172	683.402	139.433	294.032	490.107	179.987	563.332	399.436	576.883	4708.87	1117.48	377.417	302.687	368.414	159.43	1144.14	509.134	201.769	274.092	154.862	247.66	6397.48	271.866	1770.27	258.428	143.794	216.069	858.651	609.933	401.241	310.819	1445.88	381.826	358.82	296.36	510.783
oviduct (fallopian tube)	24	1	604.676	479.453	1285.19	8066.92	4139.75	1217.32	1787	3514.96	473.78	669.695	331.142	1102.41	3727.12	441.045	475.363	812.902	405.381	778.213	356.616	1408.41	9494.48	1955.31	711.111	244.528	3198.59	481.722	5075.37	1841.82	680.027	835.883	320.584	322.392	7444.97	716.285	5489.37	544.355	685.289	532.264	6122.85	573.22	771.692	399.585	1323.34	813.789	759.092	680.292	1244.37
parietal lobe	17	0	542.028	400.053	458.341	3839.27	3502.01	1495.22	316.848	999.169	387.09	602.567	262.213	1253.16	245.383	309.93	525.589	800.856	202.96	292.258	391.889	456.448	11989.7	1362.3	320.996	392.763	296.08	277.25	821.85	943.354	236.815	718.756	128.678	264.91	5978.72	380.761	1238.8	133.345	503.002	338.301	1020.74	741.644	648.214	213.144	657.928	382.34	249.221	696.537	550.888
pars compacta	8	0	498.963	341.892	429.929	3786.44	4029.34	665.665	558.216	1496.75	533.127	797.82	352.583	854.281	529.301	237.681	353.273	452.591	467.878	290.298	357.253	387.291	10921.2	798.844	272.361	424.372	372.399	414.523	1649.69	1004.4	276.801	819.492	302.206	389.87	14349.3	471.524	1699.99	284.192	943.725	227.966	2554.32	683.662	886.723	357.349	427.474	504.492	319.96	706.258	356.41
pars reticulata	7	1	328.536	282.077	582.393	2783.33	4232.33	843.391	725.521	1128.87	298.684	664.928	334.32	578.808	525.933	236.578	462.186	288.884	389.494	356.483	508.265	657.768	10083.8	656.062	227.857	236.268	543.726	326.316	1493.49	805.867	389.661	766.659	329.044	507.815	12254.4	263.567	1080.67	223.463	364.278	402.482	3152.89	507.511	791.598	372.329	554.825	348.207	304.896	1333.61	622.418
penis	6	0	179.685	258.338	359.448	2493.38	1819.34	519.392	217.074	405.572	284.797	296.92	204.204	197.615	567.934	283.849	285.045	196.028	88.4511	288.849	477.553	114.683	5134.07	634.391	242.676	162.536	367.835	152.956	1619.05	344.349	292.474	409.709	130.394	87.5521	4195.2	390.99	1655.86	260.714	241.329	201.407	1437.21	279.313	266.296	293.045	526.398	402.691	256.16	585.874	603.028
peripheral blood mononuclear cell	161	0	553.273	406.808	1170.57	8906.66	5906.81	721.663	553.032	1368.35	375.468	420.423	418.571	1241.63	933.131	447.095	694.776	756.823	382.789	919.706	497.633	774.498	7912.43	1437.77	251.83	387.484	646.978	539.429	2354.58	919.389	496.644	639.251	329.992	280.151	5314.53	979.431	3818.26	599.104	474.578	350.344	3214.02	614.089	647.765	508.254	655.923	775.602	319.257	474.769	1024.3
peripheral blood mononuclear cell (CD14-)	15	0	329.603	247.987	985.287	7316.81	3500.87	541.885	429.893	1355.78	502.907	188.122	396.319	896.371	569.669	172.603	694.631	326.717	186.612	333.17	480.579	479.758	9291.81	1233.87	168.018	151.844	298.669	681.525	867.664	595.111	520.006	646.939	162.301	167.692	4299.94	359.525	4036.14	278.638	233.905	130.372	1699.12	271.887	789.686	480.777	593.453	424.378	202.162	461.935	388.902
peripheral blood mononuclear cell (CD14+)	12	0	389.33	223.812	614.733	6861.28	7384.01	508.856	474.177	452.952	288.113	449.006	353.539	1952.53	459.769	474.679	350.848	167.444	107.619	283.481	362.085	419.485	8263.11	1598.89	177.871	200.152	506.732	211.362	1130.05	252.73	344.384	535.748	210.929	160.814	4352.9	245.449	1190.35	238.105	673.023	369.225	1444.35	196.345	327.545	303.798	582.042	665.883	264.803	311.755	602.231
pharynx	16	1	549.66	455.168	1468.63	6445.58	3413.18	866.92	556.144	1070.07	452.416	307.956	752.432	627.176	1409.2	571.32	1185.4	861.9	561.4	1929.84	390.964	720.716	6748.33	1589.27	325.656	254.856	356.54	147.724	2241.89	1920.16	291.412	946.26	424.52	397.576	5106.92	985.408	5586.34	326.228	455.456	472.616	4157.81	356.952	324.004	462.4	861.692	337.008	599.884	851.1	866.608
pituitary gland	12	0	518.219	363.914	842.664	6619.53	2990.06	853.707	484.811	830.716	618.238	264.093	467.976	505.859	390.636	382.61	834.634	673.186	202.712	465.004	339.073	337.625	7031.28	1213.49	176.267	702.16	219.61	153.252	1001.22	860.954	234.606	1161.87	126.121	92.2906	6163.03	467.21	3461.73	426.635	301.086	408.715	1576.12	123.305	1318.85	288.65	644.739	383.573	219.766	1070.05	572.273
placenta	40	0	555.125	392.888	559.078	5024.97	4735.92	654.655	349.691	551.065	434.073	564.315	231.472	517.153	314.387	236.753	214.004	288.305	227.621	542.508	299.379	492.069	12197.2	943.794	170.75	261.729	713.865	169.346	2248.25	675.418	311.219	580.993	147.931	241.13	7406.34	479.389	2859.43	261.223	491.367	211.93	1756.95	398.694	571.291	328.801	604.526	348.995	272.392	545.044	1069.83
plasmacytoid dendritic cell	6	1	342.924	158.328	547.468	6336.71	6908.8	2491.68	696.128	434.312	117.306	198.948	387.958	678.986	758.901	588.252	386.591	408.832	351.103	691.831	540.678	257.713	6647.71	883.908	567.983	367.82	276.236	417.954	3641.34	1092.86	493.3	1018.24	306.488	251.91	4881.45	872.506	1098.11	554.234	586.78	381.65	1845	392.141	332.139	515.081	1049.24	1191.98	297.931	419.358	1690.41
platelet	26	1	809.969	758.744	2706.36	22410.7	19803.9	2185.09	1742.35	2531.29	972.76	435.869	679.806	3729.83	1333.97	3275.33	1659.42	889.83	504.869	775.122	579.315	2480.74	42447.8	1389.2	404.164	358.563	3116.08	521.451	3811.62	1956.51	874.696	540.746	353.449	289.879	28406.9	1068.81	6592.42	413.332	448.964	955.903	7020.24	232.082	805.584	796.446	817.133	1948.54	356.457	1551	1950.99
polymorphonuclear leukocyte	86	0	442.602	228.354	1055.93	5506.29	3313.88	426.28	667.561	856.632	315.47	301.374	305.25	2031.41	1474.64	1126.49	620.303	459.026	268.824	1347.3	369.47	653.799	4016.46	1184.13	145.308	175.967	792.004	225.942	1310	736.233	726.838	312.373	206.867	314.366	3969.17	347.037	2771.41	139.855	454.444	356.877	5477.23	400.546	660.449	219.089	625.784	1546.81	315.897	604.093	1083.06
posterior cingulate	13	1	374.566	806.692	2130.74	7751.56	12437.4	1744.95	987.023	2335.79	413.438	1087.19	255.486	2200.58	1116.06	285.433	889.89	699.07	252.385	717.256	839.52	939.751	21946.2	2733.65	291.354	427.68	417.768	747.993	4969.53	3794.01	442.603	626.342	351.815	327.471	15078.3	649.021	2099.66	629.771	2605.23	516.798	2184.51	553.301	1469.99	495.551	642.643	539.751	137.952	419.903	1233.46
promyelocytic leukemic cell	6	0	329.383	228.366	360.947	1420.94	4602.84	524.97	119.638	562.302	194.311	108.814	136.549	254.994	104.814	118.803	300.437	368.92	99.6428	113.842	262.629	288.44	2361.18	367.859	182.374	210.786	198.903	137.605	750.585	256.214	322.451	389.224	181.519	247.342	2289.7	312.452	1764.09	162.818	243.697	95.2484	1870.61	252.885	424.362	308.261	219.803	232.207	100.782	310.855	460.869
prostate gland	21	0	495.367	242.469	1367.45	5325.93	3103.35	478.045	247.125	473.806	269.006	276.219	257.793	590.919	363.293	352.395	483.26	336.966	203.668	521.951	298.807	580.567	9727.8	895.669	181.74	152.329	367.82	149.983	2217.85	531.441	390.793	767.627	141.867	206.775	7159.65	325.546	1396.27	334.748	279.313	273.305	1121.59	255.799	503.905	340.023	942.462	265.253	196.863	567.153	531.409
pulmonary artery endothelial cell	8	0	163.087	146.993	213.037	876.428	1477.55	233.424	162.564	329.483	59.7618	120.089	58.7832	231.784	126.94	121.747	58.5626	253.665	67.5032	226.95	152.475	124.564	802.954	543.225	84.6067	115.468	215.453	58.325	367.076	237.305	272.468	135.798	93.0241	80.8987	1000.82	173.004	821.604	147.228	187.397	71.0077	583.686	152.053	343.945	292.366	147.955	197.602	114.461	261.027	97.4563
putamen	26	1	557.562	370.163	994.079	4375.14	3948.29	577.321	574.165	1265.19	345.504	505.048	390.891	3298.31	457.04	327.031	589.61	635.124	315.405	493.07	467.702	682.147	6419.95	1026.32	375.951	362.739	391.696	286.774	2205.87	1023.06	356.493	701.783	268.876	316.338	6010.62	788.426	1460.56	248.399	400.477	464.745	1994.42	457.907	841.048	328.458	633.793	403.46	253.528	797.063	496.767
pyloric antrum	8	0	294.651	180.652	211.518	7158.57	1169.25	235.441	327.402	336.622	373.689	110.64	429.771	157.88	370.456	267.247	314.668	434.226	183.978	433.437	384.437	361.521	2791.94	1297.46	170.11	64.8671	320.936	120.211	1062.17	495.945	481.277	393.347	109.684	330.335	2337.42	237.048	2020.87	93.5672	255.438	156.536	672.965	476.27	405.085	344.132	960.93	293.568	288.929	499.053	706.756
quadriceps femoris	34	1	766.636	618.542	2100.86	2557.18	4798.55	912.754	405.17	966.399	575.253	730.735	339.286	803.68	601.871	338.446	459.619	245.372	190.007	565.923	725.079	803.348	12738	810.572	235.343	286.568	1491.14	265.792	1768.44	1053.85	376.021	527.421	278.749	270.165	4179.97	466.96	1818.69	414.435	748.811	379.834	2611.93	607.334	1074.04	457.152	650.005	384.51	415.216	462.517	400.534
renal/urinary system	114	1	971.08	613.291	1000.52	10148	9488.76	1774.48	653.149	765.013	477.65	482.166	419.972	1130.29	2457.68	271.86	740.167	1230.86	262.272	1301.45	361.302	1346.72	12866.1	1736.22	227.422	335.282	2902.18	458.794	3506.91	1554.52	446.569	1332.37	311.664	207.723	12988.5	664.456	2872.33	635.34	672.442	476.678	5204.07	507.385	647.191	530.074	1135.77	804.315	681.347	854.241	1118.72
reproductive system	280	1	746.468	508.555	1172.71	9732.62	5672.22	1273.61	1010.95	2461.42	709.873	552.229	668.257	920.326	2520.86	367.361	765.996	612.82	946.145	852.055	392.394	1078.57	13465.9	2931.69	1430.62	295.977	2282.99	557.333	4911.4	1398.43	843.069	1059.38	308.761	486.635	9065.48	727.409	4280.97	358.894	556.345	518.696	4238.02	1758.17	884.668	640.547	1708.61	535.178	419.301	699.916	1754.46
respiratory system	90	0	563.698	390.08	916.438	6439.54	4259.59	768.139	296.682	612.574	326.1	388.913	308.17	1207.58	761.726	273.562	404.025	644.232	232.693	458.907	454.457	538.786	8437.15	1514.71	269.085	228.063	492.547	201.984	1724.54	774.932	513.693	649.364	199.745	224.762	8741.4	469.845	2555.6	248.109	609.501	356.25	1714.26	343.357	1229.9	438.026	875.682	426.329	334.079	641.936	755.617
retina pigment epithelial cell	9	0	165.753	121.296	399.726	2508.59	2110.39	402.855	183.588	416.556	237.288	159.339	141.885	364.59	341.424	143.553	289.146	211.953	103.503	323.292	216.042	213.258	5127.1	1266.11	102.687	175.983	149.544	212.532	884.628	346.572	276.333	321.375	118.851	253.674	2746.51	117.573	647.142	177.702	203.466	128.292	1068.05	284.526	299.238	246.66	263.757	338.205	226.842	328.518	128.64
retrohippocampal cortex	29	1	944.881	849.37	1255.61	17020.4	6844.15	849.273	3561.67	1460.59	619.434	704.751	533.094	1142.74	765.307	510.471	751.16	762.141	527.364	702.646	413.974	959.426	26802.2	2921.88	532.124	732.156	443.991	407.296	5167.4	1559.93	702.861	1213.41	325.894	503.707	12026.3	766.067	3960.09	517.347	1130.87	907.643	4423.73	652.316	3396.43	1454.22	1388.63	1297.84	382.099	1619.2	1986.41
saliva	23	1	945.426	1348.58	613.166	1264.16	1044.61	764.149	1325.18	1203.81	1152.9	1198.76	844.992	707.232	635.155	1323.47	977.578	1338.83	923.409	1434.68	1388.28	1572.92	1390.37	1013.67	1122.63	760.681	1099.83	961.732	1175.49	857.485	1076.5	1000.09	816.768	1181.61	854.708	560.748	961.205	1030.15	987.869	886.946	824.269	940.007	1715.79	724.564	1281.04	1949.11	1090.47	1200.23	1225.05
salivary gland	31	1	895.18	1399.98	1264.47	14579.9	10162.9	1335.84	1489.49	1551.99	1107.95	1034.3	802.911	1644.63	1552.43	1140.8	1102.01	1196.2	799.698	1259.78	1212.29	1380.67	8648.04	2290.18	975.316	672.898	1185.77	832.292	2845.35	1399.88	940.167	1483.51	739.221	1031.57	8956.05	828.834	3468.66	891.811	871.973	801.201	4923.68	835.46	1503.49	763.452	2135.39	1694.95	1085.75	1317.71	1351.54
saphenous vein	6	0	313.532	162.827	511.052	7038.72	4652.6	604.341	151.209	327.166	291.085	191.7	287.511	374.755	837.226	23.2751	228.393	522.964	126.452	184.669	207.842	156.304	2224.26	564.269	139.731	61.2446	377.354	189.203	1505.85	333.878	242.891	281.838	90.2049	84.0175	2139.07	503.03	513.653	234.142	242.84	177.436	599.206	276.954	427.649	127.016	200.704	382.823	128.792	465.913	279.918
sigmoideum	14	0	319.321	221.663	473.264	4324.09	3451.08	532.127	282.708	707.102	207.823	155.402	254.287	717.65	456.134	326.811	423.178	436.311	121.619	343.888	385.948	497.379	4119.79	830.596	169.441	264.386	310.172	206.854	878.99	438.335	343.836	260.842	148.746	291.483	2711.12	410.924	1880.3	211.774	262.9	228.409	1231.46	238.194	353.415	333.58	250.639	275.408	234.299	388.088	689.389
skeletal muscle	14	1	1273.55	382.483	1188.98	7958.95	5407.33	687.649	440.43	6253.68	387.34	377.934	382.027	2488.41	849.506	405.124	601.202	847.687	159.975	374.88	345.149	807.872	8811.41	377.758	247.933	491.792	1146.33	221.469	10735.2	636.31	275.494	958.497	453.9	311.156	24529.1	458.536	4056.56	418.055	374.895	365.609	6172.71	304.698	929.716	319.437	1117.14	589.902	446.11	671.287	721.915
skeleton	20	0	690.091	623.912	609.261	4980.69	6252.41	932.615	753.278	617.598	678.356	401.517	575.707	1357.56	485.468	287.066	745.313	323.344	161.131	777.262	570.922	865.018	11650	982.846	160.679	290.854	526.308	210.096	2393.52	466.609	416.915	405.659	479.355	345.674	15073.5	368.79	2409.67	295.586	500.132	337.177	2966.01	312.352	850.158	553.096	882.375	835.35	315.147	788.912	1029.81
small airway epithelial cell	65	0	643.344	296.377	1144.32	4551.27	4182.44	488.178	460.081	681.14	312.034	389.899	251.123	1009.77	602.404	233.58	246.874	456.195	286.355	438.684	228.557	607.701	6736.91	1407.49	184.763	147.564	356.199	181.57	1683.13	553.676	368.211	774.912	151.474	297.465	5167.8	361.197	2260.12	125.674	513.663	212.054	1948.62	305.165	619.601	441.941	804.307	460.194	759.15	490.613	560.609
small intestine	5	1	392.166	210.803	664.24	3579.13	2336.85	722.489	138.046	1626.45	516.755	1184.43	222.672	859.332	381.941	221.216	514.097	333.937	332.349	919.25	1043.72	391.714	28554.1	2488.93	122.206	67.536	491.09	146.447	4397.3	1240.09	466.05	574.321	158.593	331.513	9598.12	504.084	2241.55	419.207	815.662	239.778	2935.79	224.443	494.965	437.795	1015.23	203.719	154.687	483.588	880.51
spinal cord	16	0	446.58	192.028	275.992	2825.9	2665.66	690.812	397.816	680.84	252.564	219.188	191.98	552.924	254.996	277.78	295.796	287.04	203.636	208.388	163.376	393.3	4207.82	895	115.736	188.472	225.2	180.204	780.624	418.248	321.336	884.884	163.356	124.096	2870.5	375.34	685.232	195.236	317.424	134.684	595.652	313.828	502.536	162.296	437.34	334.78	257.456	331.988	401.212
spleen	8	0	350.4	359.951	230.8	2796.18	2367.15	252.912	303.493	415.482	257.432	90.9283	525.264	264.017	121.557	318.962	150.817	157.676	234.018	162.516	147.121	77.3858	1656.46	653.686	59.3263	89.7007	228.783	127.367	270.983	339.462	156.336	294.626	51.0673	97.7363	1893.39	200.089	1032.41	169.51	342.554	124.977	423.868	398.161	149.021	383.43	400.57	180.111	162.988	132.738	190.322
stomach	22	0	841.836	546.917	445.022	6463.09	2968.51	385.805	359.126	399.774	382.316	259.281	409.75	251.5	353.953	282.143	299.971	380.299	218.283	350.923	356.744	399.586	5453.15	1060.22	159.099	306.913	378.033	285.069	1043.37	783.693	375.477	692.291	110.164	259.933	4886.25	292.157	2166.22	292.56	201.35	357.968	906.46	509.487	391.833	437.156	766.714	267.842	309.206	469.862	499.492
subcutaneous fat	6	0	752.944	486.449	140.564	6814.1	1325.9	264.17	107.765	572.066	181.72	129.99	398.022	868.077	142.232	289.718	453.868	180.412	213.791	419.482	207.347	223.531	6391.9	320.824	239.293	195.459	403.656	192.461	966.669	769.311	136.314	1067.48	283.237	254.377	2902.76	628.377	724.446	305.368	320.045	363.463	1307.62	155.545	100.797	334.483	169.113	119.307	134.176	448.039	186.448
substantia nigra	50	0	648.686	457.76	966.94	4058.59	4380.13	865.032	775.632	1358.98	404.988	527.664	342.855	726.149	608.557	241.102	364.273	420.806	321.458	429.433	392.777	767.048	9157.82	906.49	310.83	394.976	424.95	413.311	2051.68	899.065	433.633	769.735	256.369	355.441	11898.2	414.803	2243.18	297.473	542.379	374.986	3186.55	422.786	686.636	383.407	718.01	414.485	274.838	1166.2	671.165
superior frontal gyrus	9	0	233.553	261.828	1556.19	5397.83	6722.58	1171.82	1019.02	1623.1	364.29	560.538	376.395	1873.21	967.344	312.357	958.884	535.389	296.115	675.378	719.637	728.652	20257.3	1565.82	451.434	245.736	381.105	477.999	4651.8	2043.38	415.842	778.287	221.121	377.556	9478.96	505.281	3789.94	420.858	1558.84	488.874	1583.82	767.502	835.23	559.014	358.476	787.239	150.84	634.137	1698.5
superior vestibular nucleus	14	0	798.563	390.55	414.209	3768.24	3294.45	604.525	320.428	1029.36	243.286	511.795	755.209	522.945	218.651	310.258	215.475	187.277	238.583	286.08	390.086	353.837	8629.96	501.072	270.035	186.069	185.246	310.168	157.34	630.694	172.767	657.45	112.789	215.418	7047.95	201.166	425.988	154.747	405.409	254.975	575.59	396.99	475.265	192.415	373.687	295.235	244.54	690.036	288.04
synovial membrane	9	0	472.797	144.471	384.084	3232.67	5420.36	652.914	292.359	342.702	335.664	312.651	384.768	725.322	496.272	340.455	455.937	342.879	126.438	289.485	491.094	230.706	13293.8	640.215	129.849	244.353	547.866	161.364	872.013	497.781	379.551	256.251	140.028	398.583	9852.19	183.309	1742.49	259.407	258.117	336.393	1359.78	326.607	778.311	290.685	396.594	247.851	149.742	567.177	396.411
telencephalon (cerebrum)	293	0	682.413	542.274	1261.56	8791.21	7180.36	1294.42	1742.42	1369.52	462.987	705.402	493.764	2352.13	836.28	533.014	802.302	908.481	372.523	591.657	497.393	857.745	18383.9	1746.44	409.547	558.929	405.388	425.757	6902.89	1882.11	500.286	991.174	282.349	401.434	15321.8	608.826	3344.5	699.034	1606.23	745.918	4611.57	689.089	1707.55	717.503	1071.13	794.976	427.298	1090.56	1569.29
temporal lobe	28	1	617.19	459.652	973.594	5978.13	9063.15	1538.17	1617.65	1238.93	616.709	719.999	293.435	1893.53	1127.88	644.076	1084.97	730.047	325.893	619.799	457.821	1029.27	11712.7	1341.3	412.018	447.195	410.462	350.165	9551.35	1415.98	376.109	822.76	363.807	458.964	10026.2	524.536	2040.46	1164.6	1640.4	523.293	6669.43	639.362	1268.55	590.246	1250.91	872.331	395.683	975.605	1820.81
testis (male gonad)	7	1	735.305	206.26	513.522	2967.04	1094.9	382.623	179.258	1407.57	211.157	553.422	147.659	421.841	286.196	222.386	257.646	165.378	1398.03	477.407	227.286	214.822	8584.58	1388.73	267.586	227.254	650.527	101.068	699.518	542.641	994.408	482.725	360.275	162.073	2809.83	322.104	1236.26	189.137	440.102	624.694	618.19	572.583	480.016	274.505	420.267	346.054	170.931	792.318	364.148
thalamus	37	1	671.239	646.738	1012.92	5889.65	3800.47	671.914	475.879	1338.9	386.931	514.012	518.628	767.146	564.62	245.33	583.945	505.532	192.672	449.936	362.229	455.374	7671.4	1551.69	289.4	254.624	363.767	304.576	2139.39	695.783	463.701	608.015	252.733	581.512	12606.2	437.004	1288.57	290.19	356.267	350.081	2394.54	420.349	538.185	445.495	963.224	442.527	275.026	1139.06	476.724
thyroid gland	19	1	716.581	351.061	1661.39	4671.74	6219.28	698.169	563.675	1034.31	832.21	392.279	304.844	1757.58	3324.3	297.674	935.821	634.46	393.543	647.227	559.103	1208.13	10545.5	2055.54	264.088	294.744	2505.35	331.468	3441.69	1856.52	406.502	1523.6	285.351	179.412	6801.29	400.504	2544.24	585.191	825.929	605.242	1559.82	506.046	600.229	527.828	1717.84	1130.78	617.102	1246.83	1277.24
T-lymphocyte	211	1	972.476	754.85	2055.7	7878.93	16847.1	1327.01	1092.27	4557.18	975.381	735.109	1816.05	2823.26	1806.75	644.119	1830.02	1437.74	761.706	1189.2	677.035	1415.62	12061.3	2803.43	475.91	1467.97	1040.89	480.224	6499.09	4948.1	631.83	1065.31	403.571	299.61	12826.2	1104.5	6774.6	758.597	825.068	881.66	6003.78	748.822	1379.27	761.009	1639.04	1640.36	572.463	1244.09	1875.24
tongue	16	0	508.672	556.152	685.416	4547.59	3171.46	1269.18	410.78	1114.7	435.624	320.632	470.368	660.8	343.156	282.8	534.42	209.992	281.16	845.992	325.288	553.504	4868.49	1344.5	169.8	324.244	284.804	182.992	722.856	597.304	311.128	831.084	192.508	151.596	2269.5	624.188	1850.23	194.276	275.136	178.26	1419.12	249.028	353.296	588.024	595.804	406.98	430.3	239.156	377.9
tongue squamous cell	33	1	1027.05	608.171	2353.8	11781.4	27971.3	1838.7	908.721	2477.07	583.297	551.645	488.644	885.295	1033.81	879.412	635.188	533.182	407.548	982.544	431.819	822.11	23867.3	2128.46	570.475	329.692	467.498	700.394	3309.79	1349.83	410.3	667.191	439.212	255.978	8833.4	715.135	4048.25	471.043	523.272	805.807	5346.5	590.34	1721.79	572.032	474.191	1439.55	289.882	946.061	1984.03
tonsil	6	0	317.491	55.1699	332.065	3206.25	1518.89	203.766	161.066	181.527	377.768	167.063	381.662	331.921	246.321	37.3792	330.338	366.275	308.883	1228.2	59.8606	425.577	2330.55	713.571	170.688	178.955	33.1808	388.455	943.291	446.924	204.376	536.757	258.926	301.268	457.295	90.8565	1173.28	57.7835	382.686	287.337	1037.03	348.905	273.789	398.983	544.718	234.764	368.379	503.39	365.515
trachea	6	0	133.911	29.656	102.019	5275.33	419.218	510.231	298.669	350.801	218.125	35.4833	456.455	272.856	256.579	190.997	124.304	106.705	92.2478	68.7033	60.6322	391.833	2884.17	1295.9	60.1252	182.867	310.098	112.586	796.66	245.111	268.636	256.557	205.497	166.078	2089.11	68.8111	1289.8	101.311	386.542	363.504	578.743	353.258	322.853	470.819	172.856	367.237	173.794	499.887	265.51
tracheal epithelial cell	42	0	337.556	243.501	842.14	4458.82	2733.75	543.792	389.564	494.338	295.399	267.285	260.254	1019.17	449.148	221.946	214.811	321.697	201.83	344.231	268.808	502.931	7129.02	1432.32	136.238	195.945	322.022	144.041	1573.4	546.417	404.638	551.459	143.043	237.098	4723.42	321.749	2327.57	117.612	400.639	228.744	1834.96	276.06	422.233	487.967	638.943	322.41	357.005	496.872	544.259
trigeminal ganglion	16	0	682.328	402.736	564.084	5736.7	2735.05	663.42	358.404	897.932	317.036	118.14	280.932	595.012	219.52	273.028	318.176	388.088	142.624	566.484	302.428	302.008	5471.6	390.844	253.688	225.396	207.96	195.536	1010.52	669.808	250.652	739.252	229.168	153.196	5156.55	323.756	1501.18	212.14	280.64	264.296	1354.9	371.22	298.88	234.084	302.316	401.548	357.236	380.916	289.42
umbilical cord	49	0	643.895	463.344	975.191	7450.55	5015.65	1165.54	376.061	849.485	446.012	247.492	538.426	1153.75	629.433	276.78	400.638	411.46	232.764	373.814	357.735	602	10481.3	1144.94	535.493	203.938	617.54	221.046	1423.46	742.833	427.203	641.312	237.195	378.224	6013.83	531.65	1949.65	332.374	279.853	422.632	1977.29	442.008	489.818	475.762	537.67	459.018	298.389	585.193	880.103
umbilical vein endothelial cell	43	1	645.534	676.223	674	9272.83	8085.33	1419.72	722.4	1922.55	389.741	527.159	670.255	1356.15	1941.99	592.989	619.291	387.479	265.642	774.243	421.079	866.566	10336.3	1042.44	373.42	611.409	2627.3	430.03	1944.27	1126.15	540.451	1091.56	356.41	434.548	8925.12	584.327	1620.68	889.346	465.493	689.993	2612.12	385.709	599.724	384.089	654.642	1007.39	273.498	1019.05	454.903
urethra	8	0	338.223	435.476	291.597	3353.86	2626.06	465.392	274.796	311.959	188.017	77.4027	165.669	543.844	401.176	117.886	199.628	361.728	133.077	361.959	209.892	427.109	9866.23	1217.18	173.487	97.5072	167.921	151.847	952.917	641.835	169.106	310.092	125.373	188.735	5028.72	204.145	990.023	171.193	267.309	207.216	256.748	267.79	468.249	172.373	957.886	152.534	218.109	513.006	457.195
urothelial cell	11	0	131.209	144.844	283.313	1701.99	2865.82	768.969	265.725	658.111	423.778	314.761	243.881	521.42	183.164	154.127	201.641	389.783	106.301	257.224	199.996	384.712	2991	775.201	176.464	295.08	539.16	69.3672	623.993	469.707	354.65	415.45	92.295	179.453	1956.31	443.061	795.088	158.565	323.815	149.112	1329.38	208.748	448.713	214.874	253.785	282.872	276.006	470.178	405.381
uterine cervix	8	0	279.912	191.219	296.142	2301.05	4863.99	702.573	347.86	1130.37	222.099	153.125	330.109	634.973	512.927	231.252	152.045	449.921	190.455	470.229	131.143	672.891	1061.35	688.504	405.925	221.016	454.845	100.488	471.685	764.875	735.762	535.11	142.092	263.833	2756.64	247.906	1273.48	196.559	341.892	242.866	827.043	545.406	341.487	287.368	1138.7	258.416	316.054	254.165	221.817
uterus	167	0	573.361	508.269	889.88	6771.17	5084.7	933.87	410.533	2314.84	538.211	289.368	475.044	679.031	572.418	319.453	571.616	594.929	229.148	754.539	385.088	821.583	10551.3	1279.17	432.334	251.763	575.196	307.732	2964.76	788.281	562.971	819.257	212.943	294.77	7392.28	526.761	3125.7	250.807	321.249	347.082	2118.78	504.547	465.546	579.215	1028.13	447.635	302.847	598.56	503.164
vagina	8	0	817.427	169.765	473.747	2252.08	2942.03	1001.8	118.418	978.978	156.754	231.351	220.12	685.786	590.567	402.347	149.788	372.193	39.6743	259.678	522.886	483.981	2120.44	272.799	236.652	104.841	227.623	220.699	676.404	529.779	345.835	844.393	120.944	311.608	1409.66	623.204	1327.2	193.968	221.322	102.502	547.736	358.461	645.159	200.977	652.363	451.066	257.978	640.987	603.493
ventral tegmental area	14	0	494.943	420.005	782.766	3063.23	3670.69	794.807	474.412	1134.26	251.66	313.48	362.346	1405.27	263.525	124.287	369.915	304.96	319.807	287.98	300.002	587.133	6894.09	724.377	234.965	268.363	346.743	233.393	977.994	439.065	294.214	1234.31	185.41	391.796	11555.9	401.656	1007.42	277.983	275.663	422.515	2042.53	337.329	447.394	192.299	766.651	523.694	291.778	802.309	656.444
ventral thalamus	18	0	779.276	678.118	1131.1	5051.99	4698.84	576.694	355.3	1274.74	310.035	512.978	522.32	695.577	485.324	240.38	380.959	331.533	219.412	399.788	340.107	502.961	6925.71	1760.67	245.696	236.752	315.377	212.081	2392.67	555.387	472.626	726.387	217.177	219.883	11479.7	454.926	1252.31	353.874	341.172	278.966	2344.19	414.892	689.535	319.967	999.626	434.463	249.488	1001.75	497.127
visceral organ	722	1	874.647	654.42	1230.38	11467.3	8053.04	1498.92	925.512	2058.46	656.059	557.688	589.126	1194.11	2290.19	418.528	807.58	983.283	663.637	1003.19	485.864	1460.15	14460.8	2612.01	959.987	335.715	2331.27	521.145	4359.8	1526.43	762.68	1324.61	325.692	453.996	12243.1	824.185	4485.04	483.473	637.035	555.243	4895.19	1219.26	986.158	793.446	1509.18	705.232	522.811	758.703	1384.4
visual cortex	12	0	295.921	341.799	1466.51	6052.53	9327.02	1335.94	746.798	1179.05	269.947	1011.4	478.988	2300.64	856.568	490.926	526.661	794.249	473.654	593.82	504.702	828.481	19706.1	2056.89	409.09	413.077	269.116	537.348	3392.72	1592.54	364.084	1021.96	227.391	397	14692.2	499.624	3213.2	460.719	1804.77	455.98	4031.98	742.707	1033.06	461.055	555.406	416.305	118.916	839.071	1639.51
vulva	27	0	837.963	421.257	1665.28	9220.68	6024.04	742.499	312.949	1119.37	377.184	541.512	384.889	778.238	556.737	312.725	471.894	390.751	206.672	713.489	293.915	461.46	5320.89	1437.53	227.576	273.718	500.94	327.55	2030.63	448.651	421.029	940.623	338.27	216.248	7242.16	510.844	1632.83	251.832	569.514	380.4	1691.52	347.378	561.787	487.16	596.544	457.584	400.878	577.641	517.516
white (white fat,WAT)	6	0	752.944	486.449	140.564	6814.1	1325.93	264.17	107.765	572.066	181.72	129.99	398.022	868.077	142.232	289.718	453.868	180.412	213.791	419.482	207.347	223.531	6391.9	320.824	239.293	195.459	403.656	192.461	966.664	769.311	136.314	1067.48	283.237	254.377	2902.76	628.377	724.446	305.368	320.045	363.465	1307.62	155.545	100.797	334.483	169.11	119.307	134.176	448.039	186.448
MAX			1273.55	1399.98	2706.36	22410.7	27971.3	4408.35	3561.67	8296.31	1152.9	1198.76	1816.05	3729.83	3727.12	3275.33	1830.02	1461.77	2183.82	2061.59	1388.28	2480.74	42447.8	4144.12	1536.86	1523.95	3198.59	1089.42	10735.2	4948.1	1574.43	2356.39	816.768	1181.61	28406.9	1490.66	6982.94	1164.6	2605.23	955.903	9425.27	1934.86	3396.43	1559.08	2742.89	1949.11	1090.47	1619.2	2272.84
MIN			131.209	29.656	102.019	876.428	419.218	130.905	86.5838	122.918	59.7618	35.4833	51.1125	106.292	66.7829	23.2751	58.5626	106.705	39.6743	2.44949	34.8391	77.3858	634.273	272.799	59.3263	61.2446	33.1808	58.325	157.34	150.34	98.8075	103.572	51.0673	35.2188	457.295	68.8111	279.849	29.2488	75.0401	71.0077	214.289	97.6626	100.797	24.1769	147.955	91.7236	84.471	132.738	97.4563
Ratio MAX/MIN			9.70628	47.2074	26.528	25.5705	66.7226	33.6759	41.1355	67.4948	19.2916	33.7838	35.5304	35.0903	55.8095	140.723	31.249	13.6992	55.0436	841.641	39.8483	32.0568	66.9235	15.1911	25.9053	24.883	96.3988	18.6785	68.2292	32.9127	15.9343	22.7513	15.994	33.5505	62.1193	21.663	24.9525	39.8171	34.7178	13.462	43.984	19.8117	33.696	64.4863	18.5387	21.2498	12.9094	12.1985	23.3216
Average SD			518.247	397.761	878.001	6089.49	4922.19	823.817	588.579	1163.76	426.687	409.079	405.361	1087.79	747.905	367.39	542.721	523.893	282.291	553.435	371.098	649.716	9051.38	1327.89	299.388	321.283	580.138	292.97	2204.79	918.208	421.821	681.545	228.114	290.163	7094.61	482.091	2298.95	343.319	524.837	384.991	2435.62	433.488	707.189	426.184	703.547	530.693	338.224	670.912	768.151
Ratio MAX/AVG			2.45742	3.51965	3.0824	3.68023	5.6827	5.35113	6.05131	7.12886	2.70199	2.93039	4.48008	3.42882	4.98341	8.91512	3.37194	2.7902	7.73604	3.72508	3.741	3.81819	4.68965	3.12084	5.13336	4.74332	5.5135	3.71855	4.86904	5.38886	3.73246	3.45742	3.58053	4.07221	4.00401	3.09206	3.03745	3.39219	4.96389	2.48292	3.86976	4.46348	4.80273	3.65823	3.89866	3.67277	3.22411	2.41343	2.95884
[truncated: 5 more columns]

## Sheet: All conditions
Probe set	Average	SD
229356_x_at	11.3336	0.45342
212261_at	11.0243	0.463216
222683_at	12.1261	0.465202
213881_x_at	15.1903	0.476312
200007_at	14.6654	0.480131
202373_s_at	11.9458	0.483811
223406_x_at	11.4194	0.484116
201343_at	12.5331	0.491949
216326_s_at	11.1071	0.496511
218682_s_at	10.9652	0.497977
218463_s_at	10.6525	0.499703
224782_at	12.281	0.504958
217798_at	11.9844	0.508821
218287_s_at	10.5484	0.509181
203648_at	11.3111	0.510326
221736_at	11.123	0.510505
219128_at	10.0361	0.511012
226170_at	11.3783	0.511701
201685_s_at	10.5092	0.512675
200854_at	11.4428	0.516235
200718_s_at	15.3353	0.516653
209076_s_at	12.5374	0.522592
204097_s_at	10.2543	0.523856
34868_at	10.2156	0.525576
215158_s_at	11.5089	0.527457
49485_at	10.3545	0.527725
201166_s_at	13.2319	0.528193
218079_s_at	11.8613	0.529057
220408_x_at	10.7158	0.530555
35685_at	11.6077	0.531384
219124_at	9.94107	0.531427
225648_at	10.1765	0.532627
217982_s_at	14.9583	0.532786
209128_s_at	11.2103	0.533762
214988_s_at	13.4125	0.534243
221235_s_at	10.4066	0.535375
1558201_s_at	11.038	0.538076
218431_at	10.8629	0.538592
205788_s_at	13.6373	0.539135
218626_at	10.7546	0.539632
214263_x_at	11.6265	0.541079
213893_x_at	10.9763	0.541591
212100_s_at	11.6162	0.542352
202681_at	11.3046	0.542516
224669_at	10.4343	0.542619
203512_at	11.2854	0.542863
208979_at	11.5304	0.543263
209429_x_at	11.2676	0.543755
225091_at	11.0096	0.543914
231968_at	11.6058	0.544739
