# Supplementary material for: RefGenes: identification of reliable and condition specific reference genes for RT-qPCR data normalization
Source: BMC Genomics. 2011 Mar 21;12:156. doi: 10.1186/1471-2164-12-156 (PMC3072958; doi:10.1186/1471-2164-12-156)
Supplement: Additional file 5 — Ranks of the SD of commonly used reference genes across different mouse tissues. Ranks of the SD across different tissues of probe sets representing commonly used reference genes in mouse (AffymetrixMouse430 2.0 platform). [file 1471-2164-12-156-S5.XLS]

## Sheet: Tabelle1
Additional file 5
Ranks of the SD across different tissues of probe sets representing commonly used reference genes in mouse (Affymetrix Mouse430_2 array)
probe set	muscle	liver	lung	fibroblast	spinal cord	CNS	Max
1416102_at	11	8	1	5	11	11	11
1416364_at	8	7	10	4	2	1	10
1416603_at	13	11	16	13	12	13	16
1416604_at	1	1	3	3	6	5	6
1416829_at	2	2	7	1	4	2	7
1418366_at	3	15	5	11	10	10	15
1423221_at	15	18	12	18	13	15	18
1425965_at	14	19	20	19	17	18	20
1426242_at	17	12	18	20	7	8	20
1426688_at	6	3	4	2	3	3	6
1427511_at	16	16	15	17	19	19	19
1428935_at	4	4	8	8	5	7	8
1440365_at	20	14	17	14	15	17	20
1441370_at	19	17	14	16	20	20	20
1447160_at	10	10	19	15	14	12	19
1448124_at	7	6	6	6	16	14	16
1449044_at	9	13	13	7	8	9	13
1450934_at	5	5	2	12	9	6	12
1452661_at	18	20	9	10	1	4	20
1457612_at	12	9	11	9	18	16	18
