# Supplementary material for: RefGenes: identification of reliable and condition specific reference genes for RT-qPCR data normalization
Source: BMC Genomics. 2011 Mar 21;12:156. doi: 10.1186/1471-2164-12-156 (PMC3072958; doi:10.1186/1471-2164-12-156)
Supplement: Additional file 7 — Original measurement data of RT-qPCR validation experiments. For each validation experiment, the original Cq values for each sample are provided. [file 1471-2164-12-156-S7.XLS]

## Sheet: Mouse
Additional file 7
Mouse liver	ACTB	HPRT	GAPDH	TUBB	MRPL16	SRP72	VPS4A	GAK
1	20.227	25.3084	19.5883	24.2407	26.3814	24.6209	26.5628	25.0104
1	20.1832	25.3326	19.6682	24.2831	26.3599	24.5247	26.4668	24.9987
1	20.3304	25.3964	19.9653	24.2092	26.4424	24.7666	26.5003	24.9681
2	20.2592	25.1013	19.4106	24.9254	26.5231	24.6827	26.9669	24.9894
2	20.2274	25.2025	19.3042	24.5427	26.4613	24.6222	26.6443	24.9838
2	20.2684	25.3585	19.6482	24.5298	26.4396	24.6585	26.7512	24.9519
3	20.1534	25.0531	19.6401	24.1551	26.183	24.4009	26.6323	24.8947
3	20.1701	25.1673	19.713	24.2705	26.2175	24.4955	26.6233	24.8641
3	20.1799	25.093	19.8879	24.2386	26.3795	24.5622	26.888	24.8727
4	20.3188	25.1763	19.6223	24.3402	26.4148	24.4958	26.8333	24.8104
4	20.3186	25.0322	19.6705	24.214	26.5001	24.4353	26.6058	24.708
4	20.3237	25.0226	19.6823	24.213	26.4407	24.4224	26.8033	24.7743
5	20.5801	25.3467	19.5539	24.5755	26.6487	24.6913	26.8867	25.0096
5	20.6448	25.3432	19.6763	24.6608	26.5049	24.6475	26.7831	25.048
5	20.6742	25.4482	19.5661	24.6198	26.7117	24.7936	26.6989	25.1359
6	20.2858	25.3606	19.2983	24.3782	26.3041	24.8489	26.8972	24.9749
6	20.229	25.3437	19.3635	24.3633	26.3843	24.8468	26.9256	25.0841
6	20.3854	25.4097	19.482	24.3814	26.451	24.9051	26.5362	25.0578
7	20.838	25.3124	19.5265	24.7276	26.5845	24.7985	29.6861	25.0081
7	20.7171	25.3533	19.7377	24.7976	26.5648	24.8107	26.6901	25.1015
7	20.7863	25.384	19.5577	24.7125	26.586	24.8149	26.3348	25.1119
8	20.0391	25.1972	19.6035	24.2598	26.9951	24.5173	26.684	24.9309
8	20.2089	25.1968	19.6	24.382	26.4418	24.5035	26.7496	24.9001
8	20.2703	25.1554	19.6155	24.4132	26.4837	24.5936	26.8388	24.8867
9	20.9537	25.3659	19.4079	24.77	26.5642	24.9102	27.127	25.1235
9	21.0034	25.3444	19.3841	24.9136	26.7429	24.8417	27.0205	25.0445
9	21.0154	25.2138	19.4685	25.0545	26.6797	24.8768	26.9814	25.1666
10	20.4183	25.4959	19.5771	24.8692	26.6835	24.8825	26.932	25.2829
10	20.5613	25.4343	19.6463	24.9192	26.6374	24.7597	26.9099	25.812
10	20.477	25.3991	19.6338	24.8964	26.6294	24.8025	26.9031	25.3283
11	20.6983	24.7913	19.5215	24.1763	26.4985	24.9624	26.7557	24.9349
11	20.8101	24.7733	19.6294	24.0724	26.5104	24.7978	26.8575	24.841
11	20.8109	24.7646	19.6889	24.1681	26.3947	24.8085	26.9992	24.9542
12	20.2379	24.5472	19.0076	23.9957	26.4579	24.5492	26.9714	24.7072
12	20.1613	24.5652	19.03	23.9729	26.4715	24.5362	26.8508	24.7128
12	20.2817	24.5591	18.9588	23.9761	26.6087	24.5091	26.863	24.7199
13	20.5063	24.9537	19.0592	24.4819	26.8757	25.1373	27.4341	25.327
13	20.4987	25.0056	19.1148	24.4867	26.8499	25.092	27.4218	25.4878
13	20.454	24.9407	19.1187	24.51	26.9331	25.1313	27.4158	25.3528
14	20.8041	25.0789	19.9214	24.7322	26.7646	24.9437	27.3215	24.9556
14	20.8862	25.0108	19.9422	25.9317	26.9138	24.8698	27.0191	25.9764
14	20.9607	25.0191	20.1699	24.8604	26.9186	24.9032	27.0694	24.9876
15	20.5387	24.8152	19.4816	22.945	26.5853	24.1132	26.6167	24.7794
15	20.2834	24.6904	19.1446	23.1501	26.691	24.1456	26.5081	24.7222
15	20.2452	24.7744	19.1437	22.9856	26.6847	24.2005	26.6417	24.8391
16	20.4644	24.6202	19.3277	24.5036	26.6656	24.5871	27.1582	24.9717
16	20.4403	24.6965	19.2487	24.5582	26.5487	24.6013	27.136	24.9794
16	20.5823	24.6145	19.2635	24.4508	26.6439	24.6284	27.119	25.0924

## Sheet: Arabidopsis
PL1	251286_at At3g61710			PS1	257251_at	At3g24160		PM1	258212_at	AT3G17920
PL2	255752_at At1g32050			PS2	257227_at	At3g27820		PM2	264875_at	AT2G17390
PL3	259280_at At3g01150			PS3	259407_at	At1g13320		PM3	248376_at	AT5G51880
	10 days old LEAF Primers				5 days old SEEDLINGS primers				10 days old SHOOT APEX primers
1_NE	PL1	24.7095		5_NE	PS1	20.2506		9_NE	PM1	22.8086
1_NE	PL1	24.7186		5_NE	PS1	20.2814		9_NE	PM1	22.717
1_E	PL1	25.2634		5_E	PS1	20.2885		9_E	PM1	23.1539
1_E	PL1	25.2182		5_E	PS1	20.2537		9_E	PM1	23.2054
2_NE	PL1	26.6791		6_NE	PS1	20.1494		10_NE	PM1	23.0765
2_NE	PL1	26.7558		6_NE	PS1	20.267		10_NE	PM1	23.2314
2_E	PL1	25.1366		6_E	PS1	20.1077		10_E	PM1	23.014
2_E	PL1	25.2901		6_E	PS1	20.1277		10_E	PM1	23.2234
3_NE	PL1	25.3015		7_NE	PS1	20.2068		WT	PM1	23.5347
3_NE	PL1	25.5971		7_NE	PS1	20.169		WT	PM1	23.4988
3_E	PL1	26.3976		7_E	PS1	20.2582		9_NE	PM2	18.715
3_E	PL1	26.2332		7_E	PS1	20.3316		9_NE	PM2	18.6006
4_NE	PL1	26.7881		8_NE	PS1	20.1093		9_E	PM2	18.8718
4_NE	PL1	26.8109		8_NE	PS1	20.2485		9_E	PM2	18.9611
4_E	PL1	25.9784		8_E	PS1	20.4374		10_NE	PM2	19.0215
4_E	PL1	25.9593		8_E	PS1	20.3411		10_NE	PM2	18.9169
1_NE	PL2	20.1311		5_NE	PS2	21.2071		10_E	PM2	18.8143
1_NE	PL2	19.6961		5_NE	PS2	21.2287		10_E	PM2	18.7535
1_E	PL2	19.3193		5_E	PS2	21.0611		WT	PM2	19.0803
1_E	PL2	19.3704		5_E	PS2	20.965		WT	PM2	19.2131
2_NE	PL2	20.8403		6_NE	PS2	21.1789		9_NE	PM3	22.0886
2_NE	PL2	21.0157		6_NE	PS2	21.1433		9_NE	PM3	22.128
2_E	PL2	19.9075		6_E	PS2	20.78		9_E	PM3	22.2015
2_E	PL2	19.5128		6_E	PS2	20.9189		9_E	PM3	22.162
3_NE	PL2	20.0656		7_NE	PS2	21.3528		10_NE	PM3	22.2627
3_NE	PL2	20.0888		7_NE	PS2	21.3394		10_NE	PM3	22.286
3_E	PL2	19.5059		7_E	PS2	21.311		10_E	PM3	22.3698
3_E	PL2	19.5652		7_E	PS2	21.1872		10_E	PM3	22.2541
4_NE	PL2	20.8524		8_NE	PS2	20.5547		WT	PM3	22.3244
4_NE	PL2	20.6455		8_NE	PS2	20.544		WT	PM3	22.1718
4_E	PL2	20		8_E	PS2	21.0523
4_E	PL2	19.9981		8_E	PS2	20.9416		9_NE	UBQ10	19.9351
1_NE	PL3	25.6417		5_NE	PS3	21.889		9_NE	UBQ10	19.6328
1_NE	PL3	25.7508		5_NE	PS3	21.8249		9_E	UBQ10	21.1151
1_E	PL3	26.0784		5_E	PS3	21.4383		9_E	UBQ10	22.2377
1_E	PL3	26.1396		5_E	PS3	21.6784		10_NE	UBQ10	23.4102
2_NE	PL3	28.275		6_NE	PS3	21.5608		10_NE	UBQ10	24.2634
2_NE	PL3	28.2376		6_NE	PS3	21.5593		10_E	UBQ10	23.298
2_E	PL3	25.7202		6_E	PS3	21.3073		10_E	UBQ10	22.7569
2_E	PL3	25.5725		6_E	PS3	21.2083		WT	UBQ10	20.7964
3_NE	PL3	26.181		7_NE	PS3	21.4634		WT	UBQ10	21.1726
3_NE	PL3	26.2358		7_NE	PS3	21.5215		9_NE	ACT	17.4831
3_E	PL3	26.4529		7_E	PS3	21.2362		9_NE	ACT	17.5452
3_E	PL3	26.338		7_E	PS3	21.3116		9_E	ACT	18.0157
4_NE	PL3	28.1034		8_NE	PS3	21.3469		9_E	ACT	18.1081
4_NE	PL3	28.1972		8_NE	PS3	21.3666		10_NE	ACT	18.2236
4_E	PL3	26.8267		8_E	PS3	21.406		10_NE	ACT	18.28
4_E	PL3	26.7851		8_E	PS3	21.5294		10_E	ACT	17.9244
								10_E	ACT	17.8719
1_NE	UBQ10	22.469		5_NE	UBQ10	17.9078		WT	ACT	17.9296
1_NE	UBQ10	22.441		5_NE	UBQ10	17.9501		WT	ACT	17.7501
1_E	UBQ10	23.3094		5_E	UBQ10	17.2311		9_NE	GADPH	17.4476
1_E	UBQ10	23.1343		5_E	UBQ10	17.1709		9_NE	GADPH	17.3303
2_NE	UBQ10	23.4229		6_NE	UBQ10	17.4906		9_E	GADPH	18.2621
2_NE	UBQ10	23.4258		6_NE	UBQ10	17.4619		9_E	GADPH	18.0566
2_E	UBQ10	23.0026		6_E	UBQ10	17.1066		10_NE	GADPH	18.1284
2_E	UBQ10	23.2286		6_E	UBQ10	17.2581		10_NE	GADPH	18.1227
3_NE	UBQ10	23.0445		7_NE	UBQ10	18.0008		10_E	GADPH	17.6412
3_NE	UBQ10	23.5724		7_NE	UBQ10	18.3656		10_E	GADPH	17.6782
3_E	UBQ10	25.3234		7_E	UBQ10	18.3741		WT	GADPH	18.2916
3_E	UBQ10	25.218		7_E	UBQ10	18.5015		WT	GADPH	18.2697
4_NE	UBQ10	23.9568		8_NE	UBQ10	17.4367
4_NE	UBQ10	24.087		8_NE	UBQ10	17.8236
4_E	UBQ10	24.3609		8_E	UBQ10	17.9823
4_E	UBQ10	24.0944		8_E	UBQ10	17.6321
1_NE	ACT	20.1633		5_NE	ACT	17.4026
1_NE	ACT	20.1407		5_NE	ACT	17.2299
1_E	ACT	20.5831		5_E	ACT	17.3044
1_E	ACT	20.5943		5_E	ACT	17.4593
2_NE	ACT	24.029		6_NE	ACT	17.3336
2_NE	ACT	24.0311		6_NE	ACT	17.402
2_E	ACT	20.4919		6_E	ACT	17.6299
2_E	ACT	20.5537		6_E	ACT	17.8498
3_NE	ACT	21.5771		7_NE	ACT	17.2356
3_NE	ACT	21.665		7_NE	ACT	17.3828
3_E	ACT	21.5753		7_E	ACT	17.7167
3_E	ACT	21.4848		7_E	ACT	17.8205
4_NE	ACT	23.182		8_NE	ACT	17.3856
4_NE	ACT	23.1445		8_NE	ACT	17.4397
4_E	ACT	21.6835		8_E	ACT	17.703
4_E	ACT	21.8118		8_E	ACT	17.8991
1_NE	GAPDH	20.3236		5_NE	GADPH	18.0306
1_NE	GAPDH	20.3584		5_NE	GADPH	18.0612
1_E	GAPDH	20.4125		5_E	GADPH	17.8527
1_E	GAPDH	20.3611		5_E	GADPH	18
2_NE	GAPDH	22.4298		6_NE	GADPH	17.8492
2_NE	GAPDH	22.5387		6_NE	GADPH	17.8354
2_E	GAPDH	20.0987		6_E	GADPH	17.2795
2_E	GAPDH	20.0557		6_E	GADPH	17.1779
3_NE	GAPDH	20.8563		7_NE	GADPH	18.1406
3_NE	GAPDH	20.8784		7_NE	GADPH	18.091
3_E	GAPDH	20.7349		7_E	GADPH	17.893
3_E	GAPDH	20.9356		7_E	GADPH	17.9069
4_NE	GAPDH	22.4218		8_NE	GADPH	17.4871
4_NE	GAPDH	22.5032		8_NE	GADPH	17.5374
4_E	GAPDH	21.1691		8_E	GADPH	17.3659
4_E	GAPDH	21.1042		8_E	GADPH	17.3487

## Sheet: LCLs
LCLs	B2M	GAPD	SDHA	YWHAZ	ZNF410	BUD13	EIF4EBP2	INTS4
41	15.665	16.65	23.465	20.95	24.345	26.095	23.63	26.005
42	15.91	16.9	23.57	21.155	24.215	25.85	24.06	26.56
43	15.565	16.295	23.25	20.95	24.325	25.815	23.535	26.11
44	15.905	16.66	23.34	21.065	24.45	25.78	23.555	26.005
45	15.78	16.855	24.005	21.065	24.065	25.81	24.185	26.655
46	15.73	17.415	24.055	21.27	24.295	26.085	24.105	26.515
47	15.93	16.575	23.165	20.83	24.275	25.855	23.27	25.655
49	15.98	16.585	23.745	21.365	24.86	26.445	23.27	26.03
50	15.79	16.45	23.4	21.38	24.53	26.305	23.915	26.265
51	15.53	16.245	23.09	20.815	24.225	25.995	23.24	25.715
52	15.96	16.83	23.755	21.11	24.195	26.16	23.6	26.08
53	15.725	16.585	23.745	21.24	24.625	26.65	23.715	26.21
54	16.035	16.655	23.56	21.305	24.66	26.065	23.825	26.135
55	15.62	16.46	23.365	20.97	24.23	25.9	23.43	25.825
56	15.8	16.615	23.4	21.04	24.525	26.24	23.38	25.7

## Sheet: Cattle
CATTLE liver	GAPDH	Ubiquitin	bActin	GAK	VPS4A	PMPCA
1	13.44	11.91	11.73	16.93	16.2	16.77
2	13.31	11.24	11.36	16.53	15.97	16.7
3	13.23	11.29	11.85	17	16.15	16.82
4	13.59	11.43	11.88	16.87	16.25	17.19
5	13.1	11.23	11.82	16.74	16.03	16.83
6	13.25	11.3	11.89	16.75	15.89	16.85
7	13.57	11.22	12.46	17.7	16.62	17.53
8	13.73	12.38	13.29	17.89	17.07	17.85
9	13.99	13.24	13.15	17.92	17.35	18.56
10	12.89	11.29	11.86	16.74	16.24	17
11	13.5	11.57	11.99	17.27	16.27	17.6
12	12.91	11.26	11.87	16.77	16.34	17.58
13	13.1	11.61	12.16	17.51	16.28	17.62
14	12.71	11.02	11.81	16.75	16.06	17.12
15	13.35	11.21	11.7	16.72	15.95	17.38
16	13.5	11.33	12.02	16.98	16.19	17.6
17	12.89	10.84	11.51	16.95	15.85	17.64
18	13.05	11.05	11.8	16.84	15.93	17.09
19	13.51	11.18	11.97	17.52	16.28	17.66
20	13.32	11.35	11.94	16.76	16.09	17.4
21	13.4	11.26	11.84	16.71	16.1	17.55
22	13.41	11.4	11.97	17.42	16.16	17.71
23	13.96	12	12.01	17.38	16.22	17.86
24	13.53	12.64	12.21	17.45	16	17.55
25	13.05	11.21	11.08	16.66	15.86	16.89
26	12.56	11.31	11.1	16.21	15.73	16.73
27	13.02	11.17	12.02	17.09	15.97	17.48
28	13.35	11.47	11.98	17.16	16.28	17.41
29	13.35	11.08	11.75	16.88	15.81	16.82
30	13.21	11.15	11.38	16.74	15.77	16.86
31	12.86	11.59	12.15	16.68	16.21	17.5
32	13.31	11.75	12.58	17.1	16.34	17.8
33	13.76	12.05	11.47	17.07	16.35	17.67
34	13.37	11.46	11.9	16.99	15.89	17.67
35	12.82	11.09	11.96	16.79	15.92	17.44
36	13.38	12.3	12.79	17.65	16.87	18.78
37	12.84	11.87	12.41	17.09	16.11	17.5
38	14.21	12.23	13.06	18.47	17.38	18.97
39	13.24	11.32	11.78	16.83	15.99	17.39
40	13.51	11.62	12	16.86	16.43	17.55
41	13.43	11.07	12.33	16.71	15.76	17.63
42	14.33	11.94	11.92	17.11	16.44	17.71

## Sheet: Pig
PIG liver	GAPDH	Ubiquitin	Histon H3	GAK	VPS4A	PMPCA
1	16.08	9.31	13.34	16.22	17.73	17.87
2	16.42	9.93	13.17	16.76	17.62	18.43
3	17.06	9.79	13.38	16.86	17.81	19.24
4	17.15	10.04	13.69	17.16	17.79	19.47
5	16.48	9.78	13.24	16.88	17.53	17.82
6	17.15	9.84	13.19	17.04	17.87	18.12
7	17.32	9.77	13.27	16.86	17.74	18.36
8	17.37	10.01	13.17	17.24	17.91	18.13
9	16.77	9.77	13.05	17.01	18	18.35
10	16.74	9.89	13.04	16.3	17.81	18.54
11	16.36	9.99	13.24	16.86	17.73	18.15
12	17.1	10.01	13.15	17	17.66	18.34
13	17.03	9.72	12.92	16.93	17.4	18.24
14	17.02	10.18	13.33	17.27	17.72	18.11
15	16.92	10	13.07	17.02	17.89	18.21
16	16.99	9.8	13.6	17.03	17.87	17.9
17	16.88	9.09	12.88	16.99	17	18.23
18	16.84	9.66	12.97	16.79	16.92	18.31
19	16.72	9.81	13.12	17.01	16.98	17.89
20	16.87	9.83	13.05	17.01	17.75	18.17
21	16.86	9.13	12.95	16.79	17.05	17.79
22	16.83	9.71	12.83	16.86	17.54	17.91
23	16.68	9.23	12.84	17.07	16.8	17.87
24	16.92	9.9	13.14	17.49	17.57	17.76
25	17.26	9.75	13.26	16.96	17.09	17.72
26	16.2	9.22	13.02	17.03	17.37	17.85
27	16.96	9.78	12.97	17.03	16.9	17.22
28	16.79	9.28	12.97	17	17.05	18.27
29	17	9.91	13.04	17.04	17.41	18.02
30	16.87	9.82	12.9	16.92	17.25	17.88
31	17.03	9.76	13.16	16.94	17.47	18.16
32	17.35	9.78	13.19	17.15	17.54	18.04
33	17.59	10.38	13.6	17.28	17.61	18.47
34	17.11	9.94	12.96	16.95	17.25	17.94
35	16.93	9.86	13.04	17.06	17.11	17.77
36	17.3	9.94	13.21	17.13	17.96	18.93
37	16.85	9.7	13.02	16.97	17.46	17.99
38	17.6	9.81	12.93	17.15	17.46	18.1
39	16.8	9.31	13.1	16.83	17.43	17.87
40	15.56	8.96	12.3	16.46	16.65	16.98
41	17.07	9.29	13	16.91	16.94	18.1
42	16.2	9.23	12.92	16.92	16.7	17.23
43	17.06	9.22	12.86	17.2	17.1	18.23
44	17.2	10.83	13.72	17.62	17.94	18.66
45	16.34	9.15	13.05	16.82	16.98	17.83
46	16.89	9.08	13.03	16.92	17.47	18.18
47	16.79	9.06	12.94	16.96	17.06	17.82
48	16.52	9.46	13.01	17.47	16.82	17.83
